# Supplementary material for: Health Science Students’ Perceptions of Hand Hygiene Education and Practice in a South African University: Introducing the University Hand Hygiene Improvement Model
Source: Healthcare (Basel). 2023 Sep 15;11(18):2553. doi: 10.3390/healthcare11182553 (PMC10531438; doi:10.3390/healthcare11182553)
Supplement: Supplementary file 1 [file healthcare-11-02553-s001.zip]

Archive with 1 entries (1 files):
- healthcare-2580187-supplementary.xlsx
