# Supplementary material for: Health Science Students’ Perceptions of Hand Hygiene Education and Practice in a South African University: Introducing the University Hand Hygiene Improvement Model
Source: Healthcare (Basel). 2023 Sep 15;11(18):2553. doi: 10.3390/healthcare11182553 (PMC10531438; doi:10.3390/healthcare11182553)
Supplement: Supplementary file 1 [file healthcare-11-02553-s001.zip › healthcare-2580187-supplementary.xlsx]

## Sheet: Form Responses 1
	Timestamp	I confirm that I have read and understood the information form for the above study. I have had the opportunity to consider the information . I understand that my participation is voluntary and that I am free to withdraw from this study at any time before the point of submission, without giving any reason and without any consequences to me. I agree to participate in the study.	Gender	Age Group	Which Department are you studying in?	What year of study are you in?	Which category do you belong to?	Living Location	How many times in a day do you wash your hands?	What is your reason for skipping handwashing. You can select more than one answer.	Do you wash your hands more now due to COVID-19?	The following questions relate to your awareness of "how to hand wash". [Cold water should be used for hand washing.]	The following questions relate to your awareness of "how to hand wash". [Medium hot water should be used for hand washing.]	The following questions relate to your awareness of "how to hand wash". [Hot water should be used for hand washing.]	The following questions relate to your awareness of "how to hand wash". [Do you need to wash your wrists?]	The following questions relate to your awareness of "how to hand wash". [Do you need to wash the back of your hands?]	The following questions relate to your awareness of "how to hand wash". [Do hands need to be washed for at least 15 seconds?]	The following questions relate to your awareness of "how to hand wash". [Do hands need to be dried after washing?]	The following questions relate to your awareness of "how to hand wash". [Have you received any formal training in hand hygiene in the last three years?]	The following questions relate to your awareness of "how to hand wash". [Do you use an alcohol-based hand rub or sanitizer for hand hygiene?]	The following questions relate to your awareness of "how to hand wash". [Should hand sanitizer be used after washing your hands?]	The following questions relate to your awareness of "how to hand wash". [Have you heard about the World Health Organisations "My 5 moments for Hand Hygiene?"]	The following questions relate to your awareness of "how to hand wash". [Hand sanitizing is more rapid for hand cleansing than handwashing?]	The following questions relate to your handwashing practice/ habit. [I wash my hands before meals.]	The following questions relate to your handwashing practice/ habit. [I wash my hands after meals.]	The following questions relate to your handwashing practice/ habit. [I wash my hands before using the restroom.]	The following questions relate to your handwashing practice/ habit. [I wash my hands after using the restroom.]	The following questions relate to your handwashing practice/ habit. [ I wash my hands when I come home.]	The following questions relate to your handwashing practice/ habit. [I wash my hands after handshaking.]	The following questions relate to your handwashing practice/ habit. [I wash my hands after using public transport.]	The following questions relate to your handwashing practice/ habit. [I wash my hands in the morning.]	The following questions relate to your handwashing practice/ habit. [I wash my hands only if they are dirty.]	The following questions relate to your handwashing practice/ habit. [I wash my hands after money exchange.]	The following questions relate to your handwashing practice/ habit. [I wash my hands after blowing my nose/ sneezing]	The following questions relate to your handwashing practice/ habit. [I wash my hands after touching surfaces/ equipment.]	The following questions relate to your handwashing practice/ habit. [I wash my hands before touching patients.]	The following questions relate to your handwashing practice/ habit. [I wash my hands after touching patients.]	The following questions relate to your handwashing practice/ habit. [I wash my hands after combing my hair.]	The following questions relate to your handwashing practice/ habit. [I wash my hands before touching my face.]	The following questions relate to your handwashing practice/ habit. [I use hand sanitizer after washing my hands]	The followings questions relate to what you do when washing your hands. [Folding sleeves and removing any jewelry such as a watch, bracelet and rings before washing hands.]	The followings questions relate to what you do when washing your hands. [I use some soap while washing hands.]	The followings questions relate to what you do when washing your hands. [I make a soapy lather with some water while washing hands.]	The followings questions relate to what you do when washing your hands. [I turn off the tap and then wash my hands.]	The followings questions relate to what you do when washing your hands. [I clench my fingers and clean between the fingers of both hands (without forgetting the thumb) while washing hands.]	The followings questions relate to what you do when washing your hands. [Cleaning hands by rubbing wrists.]	The followings questions relate to what you do when washing your hands. [I wash my hands with water only.]	The followings questions relate to what you do when washing your hands. [I wash my hands with soap under running water by rubbing and removing all soap on hands.]	The followings questions relate to what you do when washing your hands. [I rinse some water on the tap before turning it off.]
	2020-10-20 12:47:50	Yes	Male	21-25	Emergency Medical Care	2nd	Undergraduate Student	With Family/ Partner/ Spouse	6–10 times	I use alcohol based hand rub	Yes	No	Yes	Yes	Yes	Yes	Yes	Yes	No	Yes	Yes	Yes	Yes	Always	Always	Sometimes	Always	Always	Always	Always	Sometimes	Not Applicable	Sometimes	Always	Always	Always	Always	Sometimes	Sometimes	Always	Always	Always	Always	Always	Always	Sometimes	Never	Sometimes	Always
	2020-10-20 13:24:00	Yes	Female	21-25	Emergency Medical Care	2nd	Undergraduate Student	With Family/ Partner/ Spouse	11 and over	I use alcohol based hand rub	Yes	No	Yes	Yes	Yes	Yes	Yes	Yes	Yes	Yes	No	No	Yes	Always	Sometimes	Sometimes	Always	Always	Sometimes	Not Applicable	Always	Never	Always	Always	Always	Always	Always	Never	Sometimes	Never	Always	Always	Always	Sometimes	Always	Always	Never	Always	Always
	2020-10-20 13:30:33	Yes	Female	18-20	Emergency Medical Care	2nd	Undergraduate Student	Campus Residence On Site	11 and over	I use alcohol based hand rub	Yes	No	No	Yes	Yes	Yes	Yes	No	Yes	Yes	Yes	No	Yes	Always	Always	Sometimes	Always	Sometimes	Always	Always	Sometimes	Never	Always	Sometimes	Always	Always	Always	Never	Sometimes	Always	Always	Always	Always	Always	Always	Always	Never	Always	Always
	2020-10-20 13:32:54	Yes	Female	21-25	Emergency Medical Care	2nd	Undergraduate Student	Campus Residence Off Site	6–10 times	I use alcohol based hand rub	Yes	No	Yes	No	Yes	Yes	Yes	Yes	Yes	Yes	No	No	Yes	Always	Sometimes	Sometimes	Always	Always	Sometimes	Always	Always	Never	Sometimes	Sometimes	Always	Always	Always	Sometimes	Sometimes	Sometimes	Always	Always	Always	Sometimes	Always	Sometimes	Never	Always	Always
	2020-10-21 14:50:08	Yes	Female	>25	Optometry	4th	Undergraduate Student	With Family/ Partner/ Spouse	11 and over	I use alcohol based hand rub	Same as Before COVID-19	No	Yes	Yes	Yes	Yes	Yes	Yes	Yes	Yes	Yes	No	No	Always	Sometimes	Sometimes	Always	Always	Sometimes	Always	Always	Never	Sometimes	Always	Always	Always	Always	Sometimes	Always	Sometimes	Always	Always	Always	Always	Always	Always	Never	Never	Sometimes
	2020-10-21 16:01:09	Yes	Female	18-20	Emergency Medical Care	3rd	Undergraduate Student	With Family/ Partner/ Spouse	3–5 times	No time	Yes	Yes	No	No	Yes	Yes	Yes	Yes	Yes	Yes	Yes	No	Yes	Sometimes	Sometimes	Sometimes	Always	Sometimes	Sometimes	Always	Always	Always	Sometimes	Always	Sometimes	Sometimes	Always	Sometimes	Sometimes	Always	Sometimes	Always	Always	Sometimes	Always	Sometimes	Sometimes	Always	Always
	2020-10-21 16:04:57	Yes	Female	21-25	Emergency Medical Care	3rd	Undergraduate Student	With Family/ Partner/ Spouse	6–10 times	I work too far from the sink, I use alcohol based hand rub	Yes	Yes	Yes	No	Yes	Yes	Yes	Yes	No	Yes	No	No	Yes	Sometimes	Sometimes	Sometimes	Sometimes	Sometimes	Sometimes	Not Applicable	Always	Sometimes	Sometimes	Sometimes	Sometimes	Sometimes	Always	Sometimes	Sometimes	Never	Never	Always	Always	Sometimes	Always	Always	Never	Never	Sometimes
	2020-10-21 19:57:28	Yes	Female	21-25	Optometry	4th	Undergraduate Student	With Family/ Partner/ Spouse	11 and over	I use alcohol based hand rub	Same as Before COVID-19	No	Yes	No	Yes	Yes	Yes	Yes	Yes	Yes	Yes	Yes	No	Always	Always	Sometimes	Always	Always	Always	Always	Always	Never	Always	Always	Always	Always	Always	Always	Always	Sometimes	Always	Always	Always	Sometimes	Always	Always	Never	Always	Always
	2020-10-22 08:31:40	Yes	Male	18-20	MIRS	1st	Undergraduate Student	Campus Residence Off Site	6–10 times	Keep forgetting, I wear gloves, therefore I do not need to wash my hands that often., I use alcohol based hand rub	Yes	No	Yes	No	Yes	Yes	Yes	Yes	Yes	Yes	Yes	No	No	Always	Sometimes	Never	Always	Never	Never	Never	Sometimes	Always	Never	Sometimes	Never	Always	Always	Never	Never	Sometimes	Always	Always	Always	Always	Always	Always	Never	Always	Sometimes
	2020-10-22 08:33:40	Yes	Male	18-20	MIRS	1st	Undergraduate Student	Campus Residence Off Site	6–10 times	Keep forgetting	Yes	No	Yes	No	Yes	Yes	Yes	Yes	Yes	Yes	Yes	No	Yes	Sometimes	Sometimes	Not Applicable	Always	Sometimes	Sometimes	Sometimes	Sometimes	Not Applicable	Sometimes	Sometimes	Sometimes	Sometimes	Always	Sometimes	Sometimes	Always	Always	Always	Always	Always	Always	Always	Always	Always	Always
	2020-10-22 08:34:25	Yes	Female	18-20	MIRS	2nd	Undergraduate Student	With Family/ Partner/ Spouse	11 and over	I use alcohol based hand rub	Yes	Yes	Yes	Yes	Yes	Yes	Yes	Yes	No	Yes	Yes	No	No	Sometimes	Sometimes	Sometimes	Always	Sometimes	Always	Not Applicable	Sometimes	Always	Sometimes	Sometimes	Sometimes	Always	Always	Sometimes	Sometimes	Sometimes	Sometimes	Always	Always	Sometimes	Always	Always	Never	Always	Always
	2020-10-22 08:41:33	Yes	Female	18-20	MIRS	2nd	Undergraduate Student	With Family/ Partner/ Spouse	6–10 times	Keep forgetting, I use alcohol based hand rub	Yes	Yes	Yes	No	Yes	Yes	Yes	Yes	Yes	Yes	No	Yes	No	Always	Always	Sometimes	Always	Always	Sometimes	Always	Always	Never	Sometimes	Always	Always	Always	Always	Always	Always	Sometimes	Always	Always	Always	Always	Always	Always	Never	Never	Always
	2020-10-22 08:45:51	Yes	Female	21-25	MIRS	2nd	Undergraduate Student	Campus Residence Off Site	6–10 times	Keep forgetting, I use alcohol based hand rub	Same as Before COVID-19	Yes	Yes	No	Yes	Yes	Yes	No	Yes	Yes	Yes	No	No	Always	Always	Never	Always	Always	Sometimes	Always	Sometimes	Always	Never	Always	Always	Sometimes	Sometimes	Always	Sometimes	Sometimes	Sometimes	Always	Always	Never	Always	Always	Never	Always	Always
	2020-10-22 08:48:40	Yes	Female	18-20	MIRS	2nd	Undergraduate Student	With Family/ Partner/ Spouse	6–10 times	I wear gloves, therefore I do not need to wash my hands that often., I use alcohol based hand rub	Yes	Yes	Yes	No	Yes	Yes	Yes	No	Yes	Yes	No	No	No	Always	Sometimes	Never	Always	Sometimes	Never	Always	Never	Sometimes	Never	Never	Never	Never	Always	Sometimes	Never	Sometimes	Sometimes	Sometimes	Sometimes	Sometimes	Always	Sometimes	Never	Never	Never
	2020-10-22 08:54:11	Yes	Female	18-20	MIRS	1st	Undergraduate Student	With Family/ Partner/ Spouse	11 and over	Keep forgetting, I use alcohol based hand rub	Yes	No	No	Yes	Yes	Yes	Yes	Yes	Yes	Yes	Yes	Yes	Yes	Always	Never	Sometimes	Always	Always	Sometimes	Always	Always	Never	Always	Never	Never	Always	Always	Never	Never	Sometimes	Sometimes	Always	Always	Sometimes	Always	Always	Never	Always	Always
	2020-10-22 09:50:54	Yes	Female	18-20	MIRS	1st	Undergraduate Student	With Family/ Partner/ Spouse	6–10 times	No time, Keep forgetting, I use alcohol based hand rub	Yes	Yes	Yes	No	Yes	Yes	Yes	Yes	Yes	Yes	Yes	Yes	Yes	Always	Always	Never	Always	Always	Always	Always	Sometimes	Sometimes	Sometimes	Sometimes	Always	Always	Always	Sometimes	Always	Always	Always	Always	Always	Always	Sometimes	Always	Sometimes	Always	Always
	2020-10-22 10:10:07	Yes	Female	18-20	MIRS	1st	Undergraduate Student	With Family/ Partner/ Spouse	3–5 times	I use alcohol based hand rub	Yes	No	Yes	No	No	Yes	Yes	Yes	Yes	Yes	No	No	No	Always	Always	Never	Always	Always	Never	Not Applicable	Never	Sometimes	Sometimes	Never	Sometimes	Sometimes	Always	Never	Never	Never	Always	Sometimes	Always	Always	Always	Sometimes	Never	Sometimes	Never
	2020-10-22 10:33:02	Yes	Female	18-20	MIRS	3rd	Undergraduate Student	Campus Residence Off Site	6–10 times	I use alcohol based hand rub	Same as Before COVID-19	No	Yes	Yes	Yes	Yes	Yes	Yes	No	Yes	Yes	No	Yes	Always	Sometimes	Sometimes	Always	Sometimes	Sometimes	Sometimes	Sometimes	Always	Sometimes	Sometimes	Never	Sometimes	Always	Always	Sometimes	Never	Sometimes	Sometimes	Always	Always	Sometimes	Sometimes	Sometimes	Never	Always
	2020-10-22 10:52:13	Yes	Female	21-25	MIRS	4th	Undergraduate Student	With Family/ Partner/ Spouse	6–10 times	I use alcohol based hand rub	Yes	No	Yes	No	Yes	Yes	Yes	Yes	Yes	Yes	Yes	Yes	Yes	Always	Always	Never	Always	Always	Always	Always	Never	Always	Never	Never	Always	Sometimes	Always	Sometimes	Sometimes	Never	Sometimes	Always	Always	Sometimes	Always	Always	Always	Always	Always
	2020-10-22 10:57:59	Yes	Male	21-25	MIRS	2nd	Undergraduate Student	Campus Residence Off Site	6–10 times	I use alcohol based hand rub	Same as Before COVID-19	Yes	Yes	Yes	Yes	Yes	Yes	Yes	Yes	Yes	Yes	Yes	Yes	Always	Sometimes	Sometimes	Always	Always	Always	Always	Sometimes	Never	Sometimes	Sometimes	Sometimes	Always	Always	Not Applicable	Always	Always	Always	Always	Always	Always	Always	Always	Never	Sometimes	Always
	2020-10-22 11:12:01	Yes	Female	>25	MIRS	3rd	Undergraduate Student	With Family/ Partner/ Spouse	6–10 times	I use alcohol based hand rub	Yes	No	Yes	Yes	Yes	Yes	Yes	Yes	No	Yes	No	No	No	Always	Sometimes	Never	Always	Sometimes	Never	Always	Sometimes	Sometimes	Sometimes	Sometimes	Sometimes	Sometimes	Always	Sometimes	Sometimes	Sometimes	Always	Always	Always	Sometimes	Sometimes	Sometimes	Never	Always	Never
	2020-10-22 11:13:01	Yes	Female	21-25	MIRS	3rd	Undergraduate Student	With Family/ Partner/ Spouse	6–10 times	I use alcohol based hand rub	Yes	No	Yes	Yes	No	Yes	Yes	Yes	Yes	Yes	Yes	Yes	No	Always	Always	Never	Always	Always	Sometimes	Sometimes	Always	Never	Sometimes	Sometimes	Sometimes	Always	Always	Sometimes	Sometimes	Sometimes	Always	Always	Always	Sometimes	Always	Always	Sometimes	Always	Always
	2020-10-22 11:17:21	Yes	Male	21-25	MIRS	4th	Undergraduate Student	Campus Residence Off Site	3–5 times	No time, I use alcohol based hand rub	Yes	No	Yes	No	Yes	Yes	Yes	Yes	Yes	Yes	No	Yes	Yes	Always	Always	Never	Always	Always	Sometimes	Always	Always	Always	Never	Sometimes	Sometimes	Never	Always	Always	Always	Not Applicable	Always	Always	Always	Always	Sometimes	Always	Never	Always	Always
	2020-10-22 11:26:01	Yes	Female	18-20	MIRS	3rd	Undergraduate Student	Campus Residence Off Site	3–5 times	No need, Keep forgetting	Yes	Yes	Yes	Yes	Yes	Yes	No	Yes	Yes	Yes	No	No	Yes	Sometimes	Sometimes	Never	Sometimes	Sometimes	Sometimes	Sometimes	Sometimes	Always	Sometimes	Sometimes	Sometimes	Never	Always	Sometimes	Sometimes	Sometimes	Sometimes	Always	Sometimes	Sometimes	Always	Never	Sometimes	Sometimes	Sometimes
	2020-10-22 11:26:57	Yes	Male	21-25	MIRS	3rd	Undergraduate Student	With Family/ Partner/ Spouse	3–5 times	No need, Keep forgetting	Same as Before COVID-19	No	Yes	Yes	Yes	Yes	Yes	Yes	No	Yes	Yes	Yes	Yes	Sometimes	Sometimes	Never	Sometimes	Sometimes	Never	Always	Sometimes	Sometimes	Never	Sometimes	Sometimes	Sometimes	Sometimes	Sometimes	Never	Sometimes	Always	Always	Always	Sometimes	Always	Sometimes	Sometimes	Always	Never
	2020-10-22 11:30:05	Yes	Female	21-25	MIRS	1st	Undergraduate Student	Commune	6–10 times	No need	Yes	Yes	Yes	Yes	Yes	Yes	Yes	Yes	Yes	Yes	No	No	Yes	Sometimes	Sometimes	Never	Always	Sometimes	Sometimes	Always	Always	Never	Sometimes	Sometimes	Always	Always	Always	Sometimes	Sometimes	Sometimes	Always	Always	Always	Sometimes	Always	Never	Never	Always	Never
	2020-10-22 11:36:32	Yes	Female	21-25	MIRS	3rd	Undergraduate Student	With Family/ Partner/ Spouse	6–10 times	No time, I use alcohol based hand rub	Yes	No	Yes	Yes	Yes	Yes	Yes	Yes	No	Yes	No	No	Yes	Always	Always	Sometimes	Always	Always	Always	Always	Always	Sometimes	Always	Always	Always	Always	Always	Sometimes	Always	Sometimes	Always	Always	Always	Always	Always	Always	Never	Never	Always
	2020-10-22 11:38:00	Yes	Male	21-25	MIRS	3rd	Undergraduate Student	Alone	3–5 times	I work too far from the sink, No need	Yes	Yes	Yes	Yes	Yes	Yes	No	No	Yes	Yes	No	Yes	No	Always	Always	Always	Always	Sometimes	Sometimes	Sometimes	Always	Sometimes	Sometimes	Always	Always	Sometimes	Always	Sometimes	Sometimes	Sometimes	Sometimes	Sometimes	Sometimes	Sometimes	Sometimes	Sometimes	Sometimes	Sometimes	Sometimes
	2020-10-22 11:38:15	Yes	Female	21-25	MIRS	4th	Undergraduate Student	With Family/ Partner/ Spouse	11 and over	I use alcohol based hand rub	Yes	No	Yes	Yes	Yes	Yes	Yes	Yes	Yes	Yes	Yes	No	No	Always	Always	Sometimes	Always	Sometimes	Sometimes	Not Applicable	Sometimes	Always	Always	Sometimes	Always	Always	Always	Never	Always	Always	Always	Always	Always	Sometimes	Always	Always	Never	Always	Always
	2020-10-22 11:43:12	Yes	Female	18-20	MIRS	1st	Undergraduate Student	Commune	1–2 times	I work too far from the sink, Keep forgetting	Yes	Yes	Yes	No	Yes	Yes	Yes	No	No	Yes	No	No	Yes	Sometimes	Sometimes	Sometimes	Sometimes	Never	Never	Never	Never	Always	Never	Sometimes	Never	Always	Always	Sometimes	Never	Never	Always	Always	Sometimes	Sometimes	Always	Always	Sometimes	Sometimes	Sometimes
	2020-10-22 11:55:33	Yes	Female	18-20	MIRS	3rd	Undergraduate Student	Campus Residence On Site	6–10 times	I use alcohol based hand rub	Yes	No	Yes	Yes	No	Yes	No	Yes	Yes	Yes	No	No	Yes	Always	Always	Never	Always	Always	Not Applicable	Always	Not Applicable	Not Applicable	Always	Always	Sometimes	Always	Always	Sometimes	Sometimes	Never	Always	Always	Always	Never	Always	Sometimes	Never	Always	Always
	2020-10-22 12:07:13	Yes	Female	21-25	MIRS	4th	Undergraduate Student	With Family/ Partner/ Spouse	11 and over	I use alcohol based hand rub	Yes	No	Yes	Yes	Yes	Yes	Yes	Yes	Yes	Yes	Yes	No	No	Always	Always	Sometimes	Always	Sometimes	Sometimes	Not Applicable	Sometimes	Always	Always	Sometimes	Always	Always	Always	Never	Always	Always	Always	Always	Always	Sometimes	Always	Always	Never	Always	Always
	2020-10-22 12:53:05	Yes	Female	21-25	MIRS	1st	Undergraduate Student	Campus Residence Off Site	None	I use alcohol based hand rub	Same as Before COVID-19	No	Yes	Yes	Yes	Yes	Yes	Yes	No	Yes	Yes	No	No	Always	Sometimes	Never	Always	Never	Never	Always	Never	Always	Sometimes	Never	Never	Always	Always	Always	Sometimes	Always	Always	Always	Always	Never	Always	Always	Sometimes	Always	Always
	2020-10-22 13:20:16	Yes	Female	>25	MIRS	2nd	Undergraduate Student	Alone	11 and over	I use alcohol based hand rub	Yes	No	Yes	Yes	Yes	Yes	Yes	Yes	Yes	Yes	No	Yes	No	Always	Always	Never	Always	Sometimes	Sometimes	Sometimes	Not Applicable	Always	Sometimes	Sometimes	Sometimes	Always	Always	Always	Sometimes	Never	Sometimes	Always	Always	Never	Always	Always	Sometimes	Always	Sometimes
	2020-10-22 13:22:34	Yes	Female	18-20	MIRS	1st	Undergraduate Student	Commune	6–10 times	Keep forgetting, I use alcohol based hand rub	Yes	No	Yes	Yes	Yes	Yes	Yes	Yes	Yes	Yes	Yes	No	No	Always	Sometimes	Sometimes	Always	Always	Always	Always	Always	Always	Always	Always	Always	Always	Always	Sometimes	Sometimes	Sometimes	Sometimes	Always	Always	Sometimes	Always	Always	Sometimes	Always	Always
	2020-10-22 13:30:12	Yes	Female	21-25	MIRS	4th	Undergraduate Student	With Family/ Partner/ Spouse	6–10 times	I use alcohol based hand rub	Same as Before COVID-19	No	No	Yes	Yes	Yes	Yes	Yes	Yes	Yes	No	Yes	No	Always	Sometimes	Always	Always	Sometimes	Sometimes	Sometimes	Never	Never	Never	Always	Never	Always	Always	Never	Never	Never	Always	Always	Sometimes	Always	Always	Sometimes	Never	Never	Never
	2020-10-22 13:44:28	Yes	Female	18-20	MIRS	3rd	Undergraduate Student	Campus Residence Off Site	3–5 times	No need, Keep forgetting	Yes	Yes	Yes	Yes	Yes	Yes	No	Yes	Yes	Yes	No	No	Yes	Sometimes	Sometimes	Never	Sometimes	Sometimes	Sometimes	Sometimes	Sometimes	Always	Sometimes	Sometimes	Sometimes	Never	Always	Sometimes	Sometimes	Sometimes	Sometimes	Always	Sometimes	Sometimes	Always	Never	Sometimes	Sometimes	Sometimes
	2020-10-22 13:51:04	Yes	Female	21-25	MIRS	3rd	Undergraduate Student	Campus Residence Off Site	3–5 times	I use alcohol based hand rub	Yes	Yes	Yes	No	Yes	Yes	Yes	Yes	No	Yes	No	Yes	Yes	Sometimes	Never	Never	Always	Always	Sometimes	Sometimes	Never	Sometimes	Sometimes	Sometimes	Sometimes	Sometimes	Always	Sometimes	Sometimes	Never	Always	Always	Always	Sometimes	Always	Always	Never	Always	Sometimes
	2020-10-22 14:00:57	Yes	Female	21-25	MIRS	3rd	Undergraduate Student	Campus Residence Off Site	6–10 times	No need, Keep forgetting, I wear gloves, therefore I do not need to wash my hands that often.	Yes	No	Yes	Yes	Yes	Yes	Yes	Yes	Yes	Yes	Yes	Yes	Yes	Always	Always	Sometimes	Always	Always	Sometimes	Always	Sometimes	Always	Sometimes	Always	Always	Always	Always	Always	Always	Always	Always	Always	Always	Always	Always	Always	Never	Sometimes	Sometimes
	2020-10-22 14:01:40	Yes	Male	21-25	MIRS	1st	Undergraduate Student	Campus Residence Off Site	11 and over	I wear gloves, therefore I do not need to wash my hands that often.	Yes	No	Yes	No	Yes	Yes	Yes	Yes	No	Yes	Yes	Yes	Yes	Always	Always	Never	Always	Always	Sometimes	Always	Always	Never	Always	Always	Always	Always	Always	Sometimes	Sometimes	Always	Never	Always	Always	Always	Always	Always	Sometimes	Always	Always
	2020-10-22 14:47:29	Yes	Male	18-20	MIRS	2nd	Undergraduate Student	Campus Residence Off Site	6–10 times	I use alcohol based hand rub	Yes	Yes	Yes	No	Yes	Yes	Yes	Yes	Yes	Yes	No	No	No	Always	Always	Never	Always	Always	Not Applicable	Sometimes	Never	Always	Sometimes	Always	Sometimes	Sometimes	Sometimes	Sometimes	Always	Sometimes	Always	Always	Always	Never	Always	Always	Sometimes	Always	Always
	2020-10-22 15:55:23	Yes	Female	21-25	MIRS	1st	Undergraduate Student	With Family/ Partner/ Spouse	3–5 times	Keep forgetting	Same as Before COVID-19	No	Yes	No	Yes	Yes	Yes	Yes	No	Yes	No	No	Yes	Sometimes	Always	Never	Sometimes	Sometimes	Never	Never	Always	Sometimes	Never	Sometimes	Sometimes	Sometimes	Sometimes	Always	Sometimes	Never	Always	Always	Always	Always	Sometimes	Always	Never	Always	Sometimes
	2020-10-22 16:33:34	Yes	Female	21-25	MIRS	3rd	Undergraduate Student	Campus Residence Off Site	6–10 times	I use alcohol based hand rub	Yes	No	Yes	No	Yes	Yes	Yes	Yes	Yes	Yes	Yes	Yes	Yes	Always	Always	Always	Always	Always	Sometimes	Always	Always	Always	Sometimes	Always	Always	Sometimes	Always	Always	Always	Always	Always	Always	Sometimes	Always	Always	Always	Always	Always	Always
	2020-10-22 16:36:54	Yes	Female	21-25	MIRS	3rd	Undergraduate Student	With Family/ Partner/ Spouse	6–10 times	No need	Yes	No	Yes	Yes	Yes	Yes	Yes	Yes	Yes	Yes	Yes	Yes	No	Sometimes	Never	Never	Always	Sometimes	Never	Not Applicable	Never	Always	Never	Sometimes	Sometimes	Never	Sometimes	Never	Never	Sometimes	Sometimes	Sometimes	Always	Sometimes	Sometimes	Sometimes	Sometimes	Always	Sometimes
	2020-10-22 17:00:14	Yes	Female	18-20	MIRS	3rd	Undergraduate Student	Campus Residence Off Site	3–5 times	No need, Keep forgetting	Yes	Yes	Yes	Yes	Yes	Yes	No	Yes	Yes	Yes	No	No	Yes	Sometimes	Sometimes	Never	Sometimes	Sometimes	Sometimes	Sometimes	Sometimes	Always	Sometimes	Sometimes	Sometimes	Never	Always	Sometimes	Sometimes	Sometimes	Sometimes	Always	Sometimes	Sometimes	Always	Never	Sometimes	Sometimes	Sometimes
	2020-10-22 18:19:05	Yes	Female	21-25	MIRS	1st	Undergraduate Student	Campus Residence On Site	3–5 times	No need	Same as Before COVID-19	No	Yes	No	Yes	Yes	Yes	Yes	No	Yes	Yes	Yes	Yes	Always	Always	Never	Always	Always	Sometimes	Sometimes	Always	Sometimes	Never	Sometimes	Sometimes	Always	Always	Never	Sometimes	Sometimes	Sometimes	Sometimes	Always	Always	Always	Always	Never	Always	Always
	2020-10-22 20:28:02	Yes	Female	21-25	MIRS	3rd	Undergraduate Student	With Family/ Partner/ Spouse	6–10 times	Side effects of soap	Yes	No	Yes	No	Yes	Yes	Yes	Yes	No	No	Yes	No	No	Sometimes	Never	Sometimes	Sometimes	Sometimes	Never	Not Applicable	Never	Sometimes	Sometimes	Sometimes	Always	Sometimes	Always	Never	Always	Sometimes	Sometimes	Always	Always	Always	Always	Always	Sometimes	Sometimes	Always
	2020-10-23 01:45:35	Yes	Male	21-25	MIRS	3rd	Undergraduate Student	Campus Residence Off Site	11 and over	I wear gloves, therefore I do not need to wash my hands that often., I use alcohol based hand rub	Yes	No	Yes	Yes	Yes	Yes	Yes	Yes	Yes	Yes	Yes	No	No	Always	Sometimes	Sometimes	Always	Always	Sometimes	Always	Never	Never	Sometimes	Always	Always	Always	Always	Sometimes	Sometimes	Always	Always	Always	Always	Sometimes	Always	Sometimes	Sometimes	Sometimes	Sometimes
	2020-10-23 10:03:43	Yes	Female	18-20	MIRS	1st	Undergraduate Student	Campus Residence Off Site	11 and over	I use alcohol based hand rub	Yes	No	Yes	Yes	Yes	Yes	Yes	Yes	No	Yes	No	No	Yes	Always	Sometimes	Sometimes	Always	Always	Sometimes	Always	Sometimes	Always	Always	Sometimes	Sometimes	Sometimes	Always	Always	Sometimes	Sometimes	Always	Always	Always	Sometimes	Always	Always	Never	Never	Always
	2020-10-23 13:12:45	Yes	Male	18-20	MIRS	1st	Undergraduate Student	Campus Residence Off Site	3–5 times	Keep forgetting	Yes	No	Yes	Yes	Yes	Yes	Yes	Yes	No	Yes	Yes	No	Yes	Always	Always	Never	Always	Always	Never	Always	Never	Never	Never	Always	Never	Always	Always	Always	Never	Always	Never	Sometimes	Sometimes	Always	Always	Sometimes	Never	Sometimes	Never
	2020-10-23 16:25:26	Yes	Female	21-25	Chiropractic	4th	Undergraduate Student	Alone	3–5 times	I use alcohol based hand rub	Yes	Yes	Yes	Yes	Yes	Yes	Yes	Yes	Yes	Yes	Yes	No	Yes	Sometimes	Never	Sometimes	Sometimes	Always	Sometimes	Sometimes	Sometimes	Sometimes	Sometimes	Sometimes	Sometimes	Always	Always	Sometimes	Sometimes	Sometimes	Always	Sometimes	Sometimes	Sometimes	Sometimes	Sometimes	Sometimes	Sometimes	Sometimes
	2020-10-23 16:25:37	Yes	Female	>25	Chiropractic	3rd	Undergraduate Student	With Family/ Partner/ Spouse	11 and over	I use alcohol based hand rub	Same as Before COVID-19	No	No	Yes	Yes	Yes	Yes	Yes	Yes	Yes	No	No	No	Always	Always	Never	Always	Always	Always	Always	Always	Never	Always	Always	Always	Always	Always	Never	Sometimes	Never	Sometimes	Always	Always	Sometimes	Always	Always	Sometimes	Always	Never
	2020-10-23 16:26:07	Yes	Female	21-25	Chiropractic	5th	Postgraduate Student	With Family/ Partner/ Spouse	6–10 times	I wear gloves, therefore I do not need to wash my hands that often., I use alcohol based hand rub	Yes	Yes	Yes	No	Yes	Yes	Yes	No	Yes	Yes	Yes	No	Yes	Sometimes	Sometimes	Never	Always	Always	Sometimes	Always	Sometimes	Never	Sometimes	Sometimes	Sometimes	Always	Always	Sometimes	Sometimes	Always	Sometimes	Sometimes	Always	Sometimes	Sometimes	Sometimes	Sometimes	Sometimes	Sometimes
	2020-10-23 16:26:20	Yes	Female	21-25	Chiropractic	4th	Postgraduate Student	With Family/ Partner/ Spouse	11 and over	I use alcohol based hand rub	Yes	No	No	Yes	Yes	Yes	Yes	No	Yes	Yes	Yes	Yes	No	Always	Always	Always	Always	Always	Always	Always	Always	Never	Always	Always	Always	Always	Always	Always	Always	Always	Always	Always	Always	Always	Always	Always	Never	Sometimes	Always
	2020-10-23 16:26:39	Yes	Female	21-25	Chiropractic	5th	Postgraduate Student	With Family/ Partner/ Spouse	6–10 times	I work too far from the sink, Keep forgetting	Yes	No	Yes	Yes	Yes	Yes	Yes	Yes	Yes	Yes	Yes	Yes	Yes	Sometimes	Always	Never	Always	Sometimes	Sometimes	Always	Always	Never	Always	Sometimes	Sometimes	Always	Always	Sometimes	Sometimes	Always	Sometimes	Sometimes	Sometimes	Sometimes	Sometimes	Sometimes	Sometimes	Sometimes	Sometimes
	2020-10-23 16:28:06	Yes	Female	21-25	Chiropractic	4th	Undergraduate Student	Commune	1–2 times	No need, I use alcohol based hand rub	Yes	No	Yes	Yes	Yes	Yes	Yes	Yes	Yes	Yes	No	No	Yes	Sometimes	Sometimes	Never	Always	Sometimes	Never	Sometimes	Never	Always	Never	Sometimes	Sometimes	Always	Always	Never	Sometimes	Sometimes	Sometimes	Sometimes	Sometimes	Never	Always	Always	Never	Always	Always
	2020-10-23 16:28:18	Yes	Female	21-25	Chiropractic	5th	Postgraduate Student	With Family/ Partner/ Spouse	11 and over	I use alcohol based hand rub	Yes	No	Yes	No	Yes	Yes	Yes	No	No	Yes	No	No	No	Always	Always	Sometimes	Always	Always	Sometimes	Always	Always	Never	Always	Sometimes	Sometimes	Always	Always	Sometimes	Sometimes	Sometimes	Always	Always	Always	Sometimes	Always	Always	Never	Sometimes	Always
	2020-10-23 16:28:36	Yes	Female	21-25	Chiropractic	3rd	Undergraduate Student	With Family/ Partner/ Spouse	3–5 times	I use alcohol based hand rub	Yes	No	No	Yes	Yes	Yes	Yes	Yes	Yes	Yes	No	No	No	Always	Sometimes	Never	Always	Sometimes	Sometimes	Not Applicable	Never	Never	Sometimes	Sometimes	Always	Not Applicable	Not Applicable	Never	Always	Sometimes	Sometimes	Always	Always	Always	Always	Never	Sometimes	Sometimes	Never
	2020-10-23 16:29:12	Yes	Female	21-25	Chiropractic	6th	Postgraduate Student	With Family/ Partner/ Spouse	6–10 times	I use alcohol based hand rub	Yes	Yes	Yes	Yes	Yes	Yes	Yes	Yes	Yes	Yes	No	No	Yes	Always	Always	Never	Always	Sometimes	Not Applicable	Not Applicable	Always	Never	Sometimes	Always	Sometimes	Always	Always	Sometimes	Sometimes	Sometimes	Sometimes	Always	Always	Always	Always	Always	Never	Always	Sometimes
	2020-10-23 16:32:04	Yes	Female	18-20	Chiropractic	2nd	Undergraduate Student	Alone	6–10 times	I use alcohol based hand rub	Yes	Yes	No	No	Yes	Yes	Yes	Yes	Yes	Yes	Yes	Yes	Yes	Sometimes	Sometimes	Sometimes	Always	Always	Sometimes	Always	Sometimes	Sometimes	Sometimes	Always	Always	Always	Always	Sometimes	Always	Always	Sometimes	Always	Always	Sometimes	Sometimes	Sometimes	Sometimes	Always	Sometimes
	2020-10-23 16:32:24	Yes	Female	21-25	Chiropractic	2nd	Undergraduate Student	With Family/ Partner/ Spouse	3–5 times	Keep forgetting	Yes	No	Yes	No	Yes	Yes	Yes	Yes	No	Yes	No	No	No	Always	Sometimes	Never	Always	Always	Sometimes	Always	Always	Never	Sometimes	Always	Sometimes	Always	Always	Always	Sometimes	Sometimes	Always	Always	Always	Always	Always	Always	Never	Always	Always
	2020-10-23 16:34:11	Yes	Female	21-25	Chiropractic	1st	Undergraduate Student	Campus Residence Off Site	3–5 times	Keep forgetting	Yes	No	Yes	No	Yes	Yes	Yes	Yes	No	Yes	No	No	Yes	Sometimes	Always	Never	Always	Sometimes	Never	Sometimes	Always	Sometimes	Sometimes	Sometimes	Sometimes	Not Applicable	Not Applicable	Sometimes	Sometimes	Sometimes	Always	Always	Always	Sometimes	Sometimes	Sometimes	Sometimes	Always	Always
	2020-10-23 16:34:20	Yes	Female	21-25	Chiropractic	1st	Postgraduate Student	With Family/ Partner/ Spouse	11 and over	I use alcohol based hand rub	Yes	No	Yes	No	Yes	Yes	Yes	Yes	No	Yes	Yes	No	Yes	Always	Always	Sometimes	Always	Always	Always	Always	Always	Always	Always	Sometimes	Always	Always	Always	Always	Sometimes	Sometimes	Sometimes	Always	Always	Sometimes	Sometimes	Sometimes	Sometimes	Always	Sometimes
	2020-10-23 16:35:30	Yes	Female	18-20	Chiropractic	2nd	Undergraduate Student	With Family/ Partner/ Spouse	6–10 times	I work too far from the sink	Yes	Yes	No	No	Yes	Yes	Yes	Yes	No	Yes	No	No	No	Sometimes	Sometimes	Sometimes	Always	Always	Never	Not Applicable	Always	Always	Sometimes	Sometimes	Sometimes	Not Applicable	Not Applicable	Not Applicable	Sometimes	Never	Sometimes	Always	Always	Never	Never	Sometimes	Never	Always	Sometimes
	2020-10-23 16:35:41	Yes	Female	>25	Chiropractic	3rd	Postgraduate Student	With Family/ Partner/ Spouse	6–10 times	No need	Same as Before COVID-19	Yes	Yes	Yes	Yes	Yes	Yes	Yes	Yes	Yes	No	Yes	Yes	Sometimes	Sometimes	Sometimes	Always	Always	Not Applicable	Always	Always	Never	Always	Sometimes	Sometimes	Sometimes	Sometimes	Sometimes	Sometimes	Not Applicable	Always	Sometimes	Always	Never	Sometimes	Always	Sometimes	Always	Always
	2020-10-23 16:37:34	Yes	Female	>25	Chiropractic	6th	Postgraduate Student	With Family/ Partner/ Spouse	11 and over	I work too far from the sink	Yes	Yes	No	No	Yes	Yes	Yes	Yes	No	Yes	No	No	No	Always	Always	Never	Always	Sometimes	Never	Sometimes	Always	Sometimes	Sometimes	Sometimes	Sometimes	Sometimes	Sometimes	Never	Never	Never	Sometimes	Always	Always	Sometimes	Sometimes	Sometimes	Never	Always	Always
	2020-10-23 16:37:46	Yes	Female	21-25	Chiropractic	4th	Undergraduate Student	With Family/ Partner/ Spouse	3–5 times	I use alcohol based hand rub	Yes	Yes	Yes	Yes	Yes	Yes	Yes	Yes	Yes	Yes	No	No	Yes	Always	Always	Never	Always	Sometimes	Sometimes	Always	Sometimes	Never	Sometimes	Sometimes	Sometimes	Always	Always	Sometimes	Sometimes	Never	Sometimes	Always	Always	Sometimes	Sometimes	Never	Sometimes	Sometimes	Sometimes
	2020-10-23 16:39:27	Yes	Female	21-25	Chiropractic	3rd	Undergraduate Student	Alone	6–10 times	I work too far from the sink, Keep forgetting	Yes	No	No	Yes	Yes	Yes	Yes	No	Yes	Yes	Yes	No	No	Sometimes	Sometimes	Never	Always	Sometimes	Sometimes	Sometimes	Always	Sometimes	Sometimes	Always	Sometimes	Always	Always	Never	Sometimes	Always	Sometimes	Always	Always	Always	Always	Sometimes	Never	Sometimes	Never
	2020-10-23 16:39:32	Yes	Female	21-25	Chiropractic	3rd	Undergraduate Student	Alone	6–10 times	I work too far from the sink, Keep forgetting	Yes	No	No	Yes	Yes	Yes	Yes	No	Yes	Yes	Yes	No	No	Sometimes	Sometimes	Never	Always	Sometimes	Sometimes	Sometimes	Always	Sometimes	Sometimes	Always	Sometimes	Always	Always	Never	Sometimes	Always	Sometimes	Always	Always	Always	Always	Sometimes	Never	Sometimes	Never
	2020-10-23 16:39:42	Yes	Female	18-20	Chiropractic	1st	Undergraduate Student	Commune	6–10 times	I use alcohol based hand rub	Yes	No	Yes	No	Yes	Yes	Yes	Yes	No	Yes	Yes	No		Always	Sometimes	Sometimes	Always	Sometimes	Sometimes	Never	Sometimes	Sometimes	Sometimes	Always	Always	Always	Always	Sometimes	Sometimes	Sometimes	Never	Always	Always	Sometimes	Always	Always	Sometimes	Always	Sometimes
	2020-10-23 16:40:29	Yes	Female	>25	Chiropractic	3rd	Undergraduate Student	Commune	3–5 times	No need	Same as Before COVID-19	Yes	Yes	Yes	Yes	Yes	Yes	Yes	No	Yes	No	No	No	Always	Always	Never	Always	Sometimes	Sometimes	Always	Always	Sometimes	Sometimes	Sometimes	Always	Sometimes	Always	Always	Sometimes	Never	Sometimes	Sometimes	Sometimes	Sometimes	Sometimes	Sometimes	Sometimes	Sometimes	Sometimes
	2020-10-23 16:42:37	Yes	Male	21-25	Chiropractic	6th	Postgraduate Student	With Family/ Partner/ Spouse	6–10 times	Keep forgetting	Yes	No	Yes	Yes	Yes	Yes	Yes	No	Yes	Yes	No	No	Yes	Sometimes	Sometimes	Sometimes	Always	Sometimes	Sometimes	Sometimes	Sometimes	Never	Sometimes	Always	Always	Always	Always	Always	Always	Sometimes	Sometimes	Always	Always	Always	Always	Always	Never	Sometimes	Sometimes
	2020-10-23 16:45:18	Yes	Female	18-20	Chiropractic	1st	Undergraduate Student	Campus Residence Off Site	1–2 times	I use alcohol based hand rub	Yes	No	Yes	No	Yes	Yes	Yes	Yes	No	Yes	Yes	No	Yes	Always	Always	Sometimes	Always	Always	Always	Always	Always	Always	Always	Always	Always	Always	Always	Always	Always	Always	Always	Always	Always	Always	Always	Always	Sometimes	Always	Always
	2020-10-23 16:45:48	Yes	Female	>25	Chiropractic	6th	Postgraduate Student	With Family/ Partner/ Spouse	11 and over	I use alcohol based hand rub	Same as Before COVID-19	No	Yes	No	Yes	Yes	Yes	No	No	Yes	Yes	No	Yes	Always	Sometimes	Sometimes	Always	Always	Sometimes	Always	Sometimes	Sometimes	Sometimes	Always	Always	Always	Always	Sometimes	Sometimes	Sometimes	Sometimes	Always	Always	Sometimes	Always	Always	Never	Sometimes	Never
	2020-10-23 16:47:02	Yes	Male	21-25	Chiropractic	6th	Postgraduate Student	With Family/ Partner/ Spouse	6–10 times	I use alcohol based hand rub	Yes	No	Yes	No	Yes	Yes	Yes	No	No	Yes	No	No	Yes	Always	Sometimes	Sometimes	Always	Always	Always	Not Applicable	Always	Not Applicable	Sometimes	Always	Always	Always	Always	Sometimes	Sometimes	Never	Sometimes	Always	Sometimes	Always	Always	Always	Never	Always	Sometimes
	2020-10-23 16:47:42	Yes	Female	>25	Chiropractic	5th	Postgraduate Student	With Family/ Partner/ Spouse	3–5 times	I work too far from the sink, I use alcohol based hand rub	Same as Before COVID-19	Yes	Yes	Yes	Yes	Yes	Yes	Yes	No	Yes	No	Yes	No	Sometimes	Sometimes	Never	Always	Sometimes	Never	Always	Always	Always	Sometimes	Never	Sometimes	Never	Always	Never	Sometimes	Sometimes	Sometimes	Always	Always	Never	Always	Always	Never	Always	Always
	2020-10-23 16:49:26	Yes	Male	21-25	Chiropractic	6th	Postgraduate Student	Commune	6–10 times	Keep forgetting	Yes	No	Yes	No	Yes	Yes	Yes	Yes	Yes	Yes	No	No	Yes	Always	Sometimes	Sometimes	Always	Always	Never	Always	Sometimes	Not Applicable	Always	Sometimes	Sometimes	Always	Always	Not Applicable	Sometimes	Sometimes	Always	Always	Always	Always	Always	Always	Never	Sometimes	Always
	2020-10-23 16:51:58	Yes	Female	21-25	Chiropractic	5th	Postgraduate Student	Commune	3–5 times	I use alcohol based hand rub	Yes	Yes	Yes	No	Yes	Yes	Yes	No	Yes	Yes	No	No	No	Always	Sometimes	Sometimes	Always	Sometimes	Never	Always	Never	Sometimes	Always	Always	Always	Always	Always	Never	Sometimes	Sometimes	Never	Always	Always	Never	Always	Always	Never	Always	Always
	2020-10-23 16:57:25	Yes	Female	21-25	Chiropractic	3rd	Undergraduate Student	Campus Residence Off Site	3–5 times	I use alcohol based hand rub	Yes	No	No	No	Yes	Yes	Yes	Yes	No	Yes	No	No	No	Always	Sometimes	Never	Always	Sometimes	Sometimes	Sometimes	Never	Sometimes	Never	Always	Sometimes	Always	Always	Sometimes	Sometimes	Never	Sometimes	Always	Always	Sometimes	Sometimes	Sometimes	Never	Sometimes	Sometimes
	2020-10-23 17:07:44	Yes	Male	>25	Chiropractic	6th	Postgraduate Student	With Family/ Partner/ Spouse	11 and over	I use alcohol based hand rub	Yes	Yes	Yes	Yes	Yes	Yes	Yes	Yes	No	Yes	Yes	No	No	Always	Sometimes	Sometimes	Always	Sometimes	Sometimes	Not Applicable	Sometimes	Never	Sometimes	Always	Sometimes	Always	Always	Sometimes	Sometimes	Sometimes	Always	Always	Always	Sometimes	Always	Always	Never	Sometimes	Never
	2020-10-23 17:15:23	Yes	Female	21-25	Chiropractic	2nd	Undergraduate Student	Commune	3–5 times	Side effects of soap, Keep forgetting, I use alcohol based hand rub	Yes	No	Yes	No	Yes	Yes	Yes	No	Yes	Yes	No	Yes	Yes	Always	Sometimes	Never	Always	Always	Sometimes	Always	Never	Sometimes	Sometimes	Always	Sometimes	Always	Always	Never	Sometimes	Never	Never	Always	Always	Always	Always	Always	Never	Always	Always
	2020-10-23 17:20:39	Yes	Female	18-20	Chiropractic	2nd	Undergraduate Student	With Family/ Partner/ Spouse	11 and over	Keep forgetting, I use alcohol based hand rub	Yes	No	Yes	No	Yes	Yes	Yes	No	No	Yes	Yes	No	Yes	Always	Always	Never	Always	Always	Sometimes	Always	Always	Never	Always	Sometimes	Sometimes	Always	Always	Sometimes	Sometimes	Sometimes	Always	Sometimes	Always	Sometimes	Sometimes	Sometimes	Sometimes	Always	Sometimes
	2020-10-23 17:21:57	Yes	Female	21-25	Chiropractic	5th	Postgraduate Student	With Family/ Partner/ Spouse	11 and over	I work too far from the sink	Same as Before COVID-19	Yes	Yes	Yes	Yes	Yes	Yes	No	No	Yes	No	No	No	Always	Sometimes	Always	Always	Always	Always	Sometimes	Always	Always	Always	Always	Always	Always	Always	Never	Sometimes	Never	Always	Always	Always	Always	Always	Always	Never	Sometimes	Always
	2020-10-23 17:39:02	Yes	Female	21-25	Chiropractic	3rd	Undergraduate Student	With Family/ Partner/ Spouse	6–10 times	Side effects of soap	Yes	No	Yes	Yes	Yes	Yes	Yes	Yes	Yes	Yes	Yes	No	Yes	Always	Always	Sometimes	Always	Always	Sometimes	Always	Always	Sometimes	Sometimes	Always	Always	Always	Always	Always	Always	Always	Sometimes	Always	Always	Always	Always	Sometimes	Never	Sometimes	Sometimes
	2020-10-23 17:45:30	Yes	Female	18-20	Chiropractic	1st	Undergraduate Student	With Family/ Partner/ Spouse	11 and over	I use alcohol based hand rub	Yes	Yes	Yes	No	Yes	Yes	Yes	Yes	No	Yes	Yes	No	Yes	Always	Always	Never	Always	Always	Sometimes	Always	Always	Never	Always	Always	Sometimes	Always	Always	Never	Never	Sometimes	Always	Always	Always	Sometimes	Sometimes	Never	Never	Never	Always
	2020-10-23 17:45:38	Yes	Female	21-25	Chiropractic	6th	Undergraduate Student	Alone	6–10 times	I use alcohol based hand rub	Same as Before COVID-19	Yes	No	No	Yes	Yes	Yes	Yes	No	Yes	No	No	No	Sometimes	Sometimes	Always	Always	Always	Sometimes	Always	Sometimes	Sometimes	Sometimes	Sometimes	Sometimes	Always	Always	Sometimes	Sometimes	Sometimes	Always	Always	Always	Always	Always	Always	Never	Always	Sometimes
	2020-10-23 17:58:47	Yes	Female	18-20	Chiropractic	1st	Undergraduate Student	Commune	6–10 times	I use alcohol based hand rub	Yes	No	Yes	No	Yes	Yes	Yes	Yes	No	Yes	Yes	No		Always	Sometimes	Sometimes	Always	Sometimes	Sometimes	Never	Sometimes	Sometimes	Sometimes	Always	Always	Always	Always	Sometimes	Sometimes	Sometimes	Never	Always	Always	Sometimes	Always	Always	Sometimes	Always	Sometimes
	2020-10-23 18:03:54	Yes	Female	21-25	Chiropractic	3rd	Undergraduate Student	With Family/ Partner/ Spouse	3–5 times	I use alcohol based hand rub	Yes	No	Yes	Yes	Yes	Yes	Yes	No	Yes	Yes	Yes	Yes	No	Sometimes	Sometimes	Never	Always	Always	Never	Not Applicable	Sometimes	Always	Sometimes	Sometimes	Sometimes	Always	Always	Never	Never	Always	Never	Always	Always	Never	Always	Sometimes	Sometimes	Never	Sometimes
	2020-10-23 18:12:19	Yes	Female	>25	Chiropractic	3rd	Undergraduate Student	Alone	3–5 times	I use alcohol based hand rub	Yes	No	Yes	No	Yes	Yes	Yes	No	No	Yes	Yes	No	Yes	Sometimes	Sometimes	Sometimes	Sometimes	Sometimes	Sometimes	Sometimes	Sometimes	Always	Sometimes	Sometimes	Sometimes	Always	Always	Sometimes	Sometimes	Always	Sometimes	Always	Always	Sometimes	Sometimes	Sometimes	Sometimes	Sometimes	Sometimes
	2020-10-23 18:12:20	Yes	Female	21-25	Chiropractic	3rd	Undergraduate Student	Alone	11 and over	I use alcohol based hand rub	Yes	No	No	Yes	Yes	Yes	Yes	No	Yes	Yes	Yes	No	Yes	Always	Always	Never	Always	Sometimes	Never	Always	Always	Never	Sometimes	Sometimes	Sometimes	Always	Always	Never	Never	Sometimes	Always	Always	Always	Always	Always	Always	Sometimes	Always	Always
	2020-10-23 18:29:07	Yes	Female	21-25	Chiropractic	4th	Postgraduate Student	With Family/ Partner/ Spouse	3–5 times	Keep forgetting	Yes	No	Yes	Yes	Yes	Yes	Yes	No	Yes	Yes	Yes	No	Yes	Always	Sometimes	Never	Always	Always	Always	Always	Always	Always	Sometimes	Sometimes	Sometimes	Always	Always	Sometimes	Sometimes	Always	Always	Always	Always	Sometimes	Sometimes	Never	Never	Sometimes	Sometimes
	2020-10-23 18:32:58	Yes	Female	21-25	Chiropractic	4th	Undergraduate Student	With Family/ Partner/ Spouse	1–2 times	No time, Keep forgetting	Yes	No	Yes	Yes	Yes	Yes	Yes	No	Yes	Yes	Yes	No	Yes	Sometimes	Sometimes	Never	Sometimes	Sometimes	Never	Sometimes	Sometimes	Sometimes	Never	Sometimes	Sometimes	Always	Always	Sometimes	Sometimes	Sometimes	Sometimes	Sometimes	Always	Sometimes	Always	Always	Sometimes	Sometimes	Sometimes
	2020-10-23 18:52:04	Yes	Female	18-20	Chiropractic	2nd	Undergraduate Student	With Family/ Partner/ Spouse	6–10 times	I use alcohol based hand rub	Yes	Yes	Yes	Yes	Yes	Yes	Yes	No	No	Yes	No	Yes	No	Always	Always	Never	Always	Always	Never	Always	Always	Never	Never	Always	Always	Always	Always	Never	Always	Never	Always	Always	Always	Always	Always	Always	Sometimes	Never	Always
	2020-10-23 19:03:53	Yes	Female	21-25	Chiropractic	3rd	Undergraduate Student	With Family/ Partner/ Spouse	3–5 times	Keep forgetting, I use alcohol based hand rub	Yes	No	Yes	No	Yes	Yes	Yes	No	Yes	Yes	Yes	No	No	Always	Always	Sometimes	Always	Always	Sometimes	Not Applicable	Always	Never	Sometimes	Sometimes	Sometimes	Not Applicable	Not Applicable	Always	Sometimes	Sometimes	Sometimes	Always	Always	Always	Always	Always	Never	Sometimes	Always
	2020-10-23 19:04:14	Yes	Male	18-20	Chiropractic	1st	Undergraduate Student	With Family/ Partner/ Spouse	6–10 times	No need	Same as Before COVID-19	No	Yes	Yes	Yes	Yes	Yes	Yes	No	Yes	No	No	Yes	Always	Sometimes	Sometimes	Always	Always	Sometimes	Always	Always	Never	Always	Sometimes	Sometimes	Not Applicable	Not Applicable	Never	Sometimes	Never	Sometimes	Sometimes	Always	Sometimes	Always	Always	Never	Always	Always
	2020-10-23 19:04:47	Yes	Female	18-20	Chiropractic	1st	Undergraduate Student	Commune	3–5 times	I use alcohol based hand rub	Yes	No	Yes	No	Yes	Yes	Yes	Yes	No	Yes	Yes	Yes	No	Sometimes	Sometimes	Sometimes	Always	Never	Sometimes	Always	Always	Never	Always	Sometimes	Sometimes	Always	Always	Sometimes	Sometimes	Sometimes	Always	Always	Always	Always	Always	Sometimes	Sometimes	Always	Always
	2020-10-23 19:10:16	Yes	Female	21-25	Chiropractic	6th	Postgraduate Student	With Family/ Partner/ Spouse	3–5 times	No need, Keep forgetting	Yes	No	Yes	No	Yes	Yes	Yes	No	No	Yes	Yes	No	Yes	Sometimes	Never	Never	Always	Sometimes	Sometimes	Not Applicable	Always	Sometimes	Never	Sometimes	Sometimes	Always	Always	Never	Never	Sometimes	Never	Always	Always	Never	Always	Sometimes	Sometimes	Always	Sometimes
	2020-10-23 19:18:15	Yes	Female	21-25	Chiropractic	5th	Postgraduate Student	With Family/ Partner/ Spouse	1–2 times	I work too far from the sink	Yes	No	No	Yes	Yes	Yes	Yes	No	Yes	Yes	Yes	No	Yes	Sometimes	Sometimes	Never	Always	Always	Sometimes	Always	Always	Sometimes	Sometimes	Never	Sometimes	Always	Always	Never	Sometimes	Sometimes	Sometimes	Sometimes	Sometimes	Sometimes	Sometimes	Sometimes	Sometimes	Sometimes	Sometimes
	2020-10-23 20:06:14	Yes	Female	21-25	Chiropractic	5th	Postgraduate Student	With Family/ Partner/ Spouse	1–2 times	I work too far from the sink	Yes	No	No	Yes	Yes	Yes	Yes	No	Yes	Yes	Yes	No	Yes	Sometimes	Sometimes	Never	Always	Always	Sometimes	Always	Always	Sometimes	Sometimes	Never	Sometimes	Always	Always	Never	Sometimes	Sometimes	Sometimes	Sometimes	Sometimes	Sometimes	Sometimes	Sometimes	Sometimes	Sometimes	Sometimes
	2020-10-23 20:18:11	Yes	Female	18-20	Chiropractic	1st	Undergraduate Student	With Family/ Partner/ Spouse	11 and over	I work too far from the sink	Yes	No	Yes	No	Yes	Yes	Yes	No	No	Yes	No	No	No	Always	Always	Always	Always	Always	Always	Always	Always	Never	Always	Always	Always	Not Applicable	Not Applicable	Always	Always	Never	Always	Always	Always	Sometimes	Sometimes	Sometimes	Sometimes	Always	Always
	2020-10-23 20:18:13	Yes	Female	21-25	Chiropractic	4th	Undergraduate Student	With Family/ Partner/ Spouse	3–5 times	I use alcohol based hand rub	Yes	No	Yes	Yes	Yes	Yes	Yes	Yes	No	Yes	Yes	No	No	Always	Always	Never	Always	Always	Always	Always	Never	Never	Always	Sometimes	Always	Always	Always	Never	Never	Always	Always	Always	Always	Never	Always	Always	Never	Always	Never
	2020-10-23 20:22:27	Yes	Female	18-20	Chiropractic	1st	Undergraduate Student	Commune	11 and over	I work too far from the sink	Yes	No	Yes	No	No	Yes	Yes	No	No	Yes	No	No	No	Always	Always	Never	Always	Always	Sometimes	Always	Always	Not Applicable	Always	Sometimes	Always	Always	Always	Sometimes	Sometimes	Never	Sometimes	Always	Always	Sometimes	Sometimes	Always	Never	Never	Never
	2020-10-23 20:40:51	Yes	Female	18-20	Chiropractic	1st	Undergraduate Student	With Family/ Partner/ Spouse	11 and over	I use alcohol based hand rub	Same as Before COVID-19	No	Yes	Yes	Yes	Yes	Yes	Yes	No	Yes	Yes	No	Yes	Always	Always	Always	Always	Sometimes	Sometimes	Always	Sometimes	Never	Sometimes	Always	Always	Always	Always	Always	Always	Sometimes	Sometimes	Always	Always	Always	Always	Always	Never	Sometimes	Sometimes
	2020-10-23 21:09:13	Yes	Female	18-20	Chiropractic	1st	Undergraduate Student	With Family/ Partner/ Spouse	6–10 times	No need	Yes	No	Yes	Yes	Yes	Yes	Yes	Yes	No	Yes	No	Yes	No	Always	Always	Sometimes	Always	Always	Not Applicable	Always	Always	Not Applicable	Always	Always	Always	Not Applicable	Not Applicable	Sometimes	Sometimes	Sometimes	Always	Always	Always	Sometimes	Always	Always	Sometimes	Sometimes	Always
	2020-10-23 22:00:12	Yes	Female	18-20	Chiropractic	1st	Undergraduate Student	Campus Residence On Site	3–5 times	I work too far from the sink, Keep forgetting, I use alcohol based hand rub	Yes	Yes	Yes	Yes	Yes	Yes	Yes	Yes	No	Yes	No	No	Yes	Always	Always	Never	Always	Sometimes	Sometimes	Sometimes	Sometimes	Always	Sometimes	Sometimes	Sometimes	Not Applicable	Not Applicable	Sometimes	Sometimes	Never	Always	Always	Always	Always	Always	Always	Sometimes	Sometimes	Always
	2020-10-23 23:46:06	Yes	Female	21-25	Chiropractic	4th	Undergraduate Student	With Family/ Partner/ Spouse	1–2 times	No time, Keep forgetting	Yes	No	Yes	Yes	Yes	Yes	Yes	No	Yes	Yes	Yes	No	Yes	Sometimes	Sometimes	Never	Sometimes	Sometimes	Never	Sometimes	Sometimes	Sometimes	Never	Sometimes	Sometimes	Always	Always	Sometimes	Sometimes	Sometimes	Sometimes	Sometimes	Always	Sometimes	Always	Always	Sometimes	Sometimes	Sometimes
	2020-10-24 01:23:51	Yes	Female	>25	Chiropractic	5th	Postgraduate Student	Alone	6–10 times	No need, No time, I use alcohol based hand rub	Yes	No	Yes	Yes	Yes	Yes	Yes	Yes	No	Yes	No	No	No	Sometimes	Sometimes	Sometimes	Always	Always	Never	Always	Sometimes	Never	Sometimes	Sometimes	Sometimes	Always	Always	Never	Never	Never	Never	Always	Always	Always	Sometimes	Sometimes	Never	Sometimes	Sometimes
	2020-10-24 08:23:08	Yes	Female	18-20	MIRS	1st	Undergraduate Student	Alone	6–10 times	No need, I use alcohol based hand rub	Yes	No	Yes	Yes	Yes	Yes	Yes	Yes	No	Yes	Yes	No	No	Always	Always	Sometimes	Always	Sometimes	Sometimes	Sometimes	Always	Sometimes	Sometimes	Always	Sometimes	Always	Always	Sometimes	Always	Sometimes	Always	Always	Always	Always	Always	Always	Sometimes	Always	Sometimes
	2020-10-24 09:18:03	Yes	Female	21-25	MIRS	2nd	Undergraduate Student	Campus Residence Off Site	6–10 times	I wear gloves, therefore I do not need to wash my hands that often.	Yes	Yes	Yes	No	Yes	Yes	Yes	Yes	Yes	Yes	Yes	Yes	No	Always	Sometimes	Sometimes	Always	Always	Sometimes	Always	Always	Never	Sometimes	Sometimes	Sometimes	Sometimes	Always	Never	Always	Always	Always	Always	Sometimes	Never	Always	Always	Never	Always	Always
	2020-10-24 09:27:27	Yes	Male	21-25	Chiropractic	4th	Undergraduate Student	With Family/ Partner/ Spouse	6–10 times	Keep forgetting	Yes	Yes	Yes	Yes	Yes	Yes	Yes	Yes	Yes	No	Yes	No	No	Always	Sometimes	Never	Always	Sometimes	Never	Sometimes	Sometimes	Sometimes	Never	Sometimes	Sometimes	Always	Always	Never	Sometimes	Sometimes	Sometimes	Always	Always	Always	Always	Always	Never	Always	Never
	2020-10-24 09:51:32	Yes	Female	21-25	Chiropractic	3rd	Undergraduate Student	Alone	3–5 times	I use alcohol based hand rub	Yes	Yes	No	No	Yes	Yes	Yes	Yes	Yes	Yes	No	No	Yes	Always	Sometimes	Sometimes	Always	Always	Never	Always	Always	Sometimes	Always	Never	Sometimes	Always	Always	Never	Always	Never	Always	Always	Sometimes	Never	Sometimes	Always	Never	Always	Never
	2020-10-24 10:08:58	Yes	Female	21-25	Chiropractic	3rd	Undergraduate Student	Alone	11 and over	I use alcohol based hand rub	Yes	No	No	Yes	Yes	Yes	Yes	No	Yes	Yes	Yes	No	Yes	Always	Always	Never	Always	Sometimes	Never	Always	Always	Never	Sometimes	Sometimes	Sometimes	Always	Always	Never	Never	Sometimes	Always	Always	Always	Always	Always	Always	Sometimes	Always	Always
	2020-10-24 10:56:43	Yes	Female	21-25	MIRS	1st	Undergraduate Student	Campus Residence On Site	11 and over	No need, I use alcohol based hand rub	Yes	Yes	Yes	No	Yes	Yes	Yes	Yes	Yes	Yes	No	Yes	No	Always	Always	Sometimes	Always	Always	Always	Always	Always	Always	Always	Sometimes	Always	Always	Always	Sometimes	Always	Sometimes	Always	Always	Always	Always	Always	Always	Never	Never	Always
	2020-10-24 11:05:21	Yes	Female	21-25	Chiropractic	4th	Undergraduate Student	With Family/ Partner/ Spouse	3–5 times	Keep forgetting	Yes	Yes	Yes	Yes	Yes	Yes	Yes	Yes	Yes	Yes	Yes	No	No	Sometimes	Sometimes	Never	Always	Sometimes	Never	Sometimes	Always	Never	Sometimes	Sometimes	Sometimes	Always	Always	Never	Never	Sometimes	Sometimes	Sometimes	Always	Always	Always	Always	Never	Always	Sometimes
	2020-10-24 12:23:07	Yes	Female	18-20	Chiropractic	2nd	Undergraduate Student	With Family/ Partner/ Spouse	6–10 times	I use alcohol based hand rub	Yes	Yes	Yes	Yes	Yes	Yes	Yes	No	No	Yes	No	Yes	No	Always	Always	Never	Always	Always	Never	Always	Always	Never	Never	Always	Always	Always	Always	Never	Always	Never	Always	Always	Always	Always	Always	Always	Sometimes	Never	Always
	2020-10-24 13:00:57	Yes	Female	18-20	Chiropractic	2nd	Undergraduate Student	With Family/ Partner/ Spouse	6–10 times	No need	Yes	No	Yes	Yes	Yes	Yes	Yes	Yes	No	Yes	Yes	No	Yes	Sometimes	Sometimes	Sometimes	Always	Always	Sometimes	Always	Always	Never	Sometimes	Sometimes	Sometimes	Always	Always	Sometimes	Sometimes	Sometimes	Never	Always	Always	Sometimes	Always	Always	Sometimes	Sometimes	Sometimes
	2020-10-24 13:01:42	Yes	Female	18-20	Chiropractic	2nd	Undergraduate Student	With Family/ Partner/ Spouse	6–10 times	No need	Yes	No	Yes	Yes	Yes	Yes	Yes	Yes	No	Yes	Yes	No	Yes	Sometimes	Sometimes	Sometimes	Always	Always	Sometimes	Always	Always	Never	Sometimes	Sometimes	Sometimes	Always	Always	Sometimes	Sometimes	Sometimes	Never	Always	Always	Sometimes	Always	Always	Sometimes	Sometimes	Sometimes
	2020-10-24 13:54:23	Yes	Female	21-25	MIRS	1st	Undergraduate Student	With Family/ Partner/ Spouse	6–10 times	Side effects of soap, I use alcohol based hand rub	Yes	No	Yes	No	Yes	Yes	Yes	Yes	Yes	Yes	No	No	Yes	Always	Sometimes	Never	Always	Sometimes	Never	Always	Always	Always	Sometimes	Sometimes	Sometimes	Sometimes	Always	Never	Sometimes	Never	Sometimes	Always	Always	Always	Always	Always	Sometimes	Always	Always
	2020-10-24 15:34:22	Yes	Female	21-25	Chiropractic	4th	Undergraduate Student	With Family/ Partner/ Spouse	11 and over	No need, I use alcohol based hand rub	Yes	Yes	Yes	No	Yes	Yes	Yes	No	Yes	Yes	No	No	No	Always	Sometimes	Never	Always	Always	Not Applicable	Not Applicable	Sometimes	Never	Sometimes	Always	Sometimes	Not Applicable	Not Applicable	Never	Sometimes	Sometimes	Sometimes	Always	Always	Sometimes	Always	Sometimes	Never	Always	Never
	2020-10-24 21:35:29	Yes	Female	21-25	Chiropractic	2nd	Undergraduate Student	With Family/ Partner/ Spouse	11 and over	Side effects of soap, I use alcohol based hand rub	Same as Before COVID-19	No	Yes	No	Yes	Yes	Yes	Yes	No	Yes	No	No	No	Always	Always	Never	Always	Always	Always	Always	Always	Not Applicable	Always	Always	Always	Always	Always	Always	Always	Never	Always	Always	Always	Always	Always	Always	Never	Sometimes	Always
	2020-10-25 07:24:49	Yes	Female	21-25	Chiropractic	6th	Postgraduate Student	Commune	6–10 times	I work too far from the sink, Keep forgetting, I use alcohol based hand rub	Yes	No	Yes	Yes	Yes	Yes	Yes	Yes	No	Yes	Yes	No	Yes	Sometimes	Never	Never	Always	Never	Never	Not Applicable	Sometimes	Never	Never	Sometimes	Sometimes	Always	Always	Never	Sometimes	Sometimes	Always	Always	Always	Sometimes	Sometimes	Always	Sometimes	Never	Sometimes
	2020-10-25 08:18:21	Yes	Female	>25	Chiropractic	5th	Postgraduate Student	Alone	6–10 times	No need, No time, I use alcohol based hand rub	Yes	No	Yes	Yes	Yes	Yes	Yes	Yes	No	Yes	No	No	No	Sometimes	Sometimes	Sometimes	Always	Always	Never	Always	Sometimes	Never	Sometimes	Sometimes	Sometimes	Always	Always	Never	Never	Never	Never	Always	Always	Always	Sometimes	Sometimes	Never	Sometimes	Sometimes
	2020-10-25 12:33:53	Yes	Female	21-25	Chiropractic	4th	Undergraduate Student	With Family/ Partner/ Spouse	11 and over	No need, I use alcohol based hand rub	Yes	Yes	Yes	No	Yes	Yes	Yes	No	Yes	Yes	No	No	No	Always	Sometimes	Never	Always	Always	Not Applicable	Not Applicable	Sometimes	Never	Sometimes	Always	Sometimes	Not Applicable	Not Applicable	Never	Sometimes	Sometimes	Sometimes	Always	Always	Sometimes	Always	Sometimes	Never	Always	Never
	2020-10-26 06:58:19	Yes	Male	21-25	Environmental Health	2nd	Undergraduate Student	Commune	6–10 times	No need, I use alcohol based hand rub	Yes	No	No	Yes	Yes	Yes	Yes	Yes	Yes	Yes	Yes	Yes	No	Always	Always	Sometimes	Always	Sometimes	Sometimes	Sometimes	Sometimes	Always	Never	Always	Sometimes	Sometimes	Sometimes	Never	Sometimes	Sometimes	Sometimes	Always	Always	Never	Sometimes	Sometimes	Sometimes	Sometimes	Sometimes
	2020-10-26 07:00:39	Yes	Female	>25	Environmental Health	8th	Postgraduate Student	With Family/ Partner/ Spouse	6–10 times	Keep forgetting, I use alcohol based hand rub	Yes	No	Yes	Yes	Yes	Yes	Yes	No	Yes	Yes	Yes	Yes	No	Sometimes	Sometimes	Never	Always	Always	Always	Always	Never	Sometimes	Sometimes	Sometimes	Sometimes	Always	Always	Never	Always	Always	Sometimes	Sometimes	Always	Sometimes	Sometimes	Always	Sometimes	Always	Sometimes
	2020-10-26 07:10:38	Yes	Female	21-25	Environmental Health	3rd	Undergraduate Student	Campus Residence On Site	3–5 times	No time, I use alcohol based hand rub	Yes	No	Yes	Yes	Yes	Yes	Yes	Yes	No	Yes	Yes	No	No	Sometimes	Sometimes	Never	Always	Sometimes	Sometimes	Sometimes	Sometimes	Sometimes	Sometimes	Sometimes	Sometimes	Always	Always	Sometimes	Sometimes	Sometimes	Sometimes	Always	Always	Sometimes	Sometimes	Sometimes	Sometimes	Sometimes	Sometimes
	2020-10-26 07:19:23	Yes	Female	21-25	Environmental Health	3rd	Undergraduate Student	Campus Residence Off Site	3–5 times	I use alcohol based hand rub	Yes	No	Yes	No	Yes	Yes	Yes	Yes	Yes	Yes	Yes	Yes	No	Always	Always	Sometimes	Always	Sometimes	Sometimes	Sometimes	Always	Always	Sometimes	Sometimes	Sometimes	Sometimes	Always	Always	Sometimes	Always	Always	Sometimes	Always	Always	Always	Always	Sometimes	Sometimes	Sometimes
	2020-10-26 07:40:42	Yes	Female	18-20	Environmental Health	2nd	Undergraduate Student	Campus Residence Off Site	3–5 times	No time, Keep forgetting	Yes	Yes	Yes	Yes	Yes	Yes	Yes	Yes	Yes	Yes	Yes	Yes	No	Sometimes	Sometimes	Never	Always	Always	Sometimes	Always	Sometimes	Always	Sometimes	Sometimes	Never	Sometimes	Sometimes	Always	Never	Sometimes	Sometimes	Sometimes	Sometimes	Always	Always	Sometimes	Sometimes	Sometimes	Never
	2020-10-26 08:12:47	Yes	Male	18-20	Chiropractic	2nd	Undergraduate Student	With Family/ Partner/ Spouse	3–5 times	I use alcohol based hand rub	Yes	No	Yes	No	Yes	Yes	Yes	No	No	Yes	No	Yes	Yes	Sometimes	Sometimes	Never	Always	Sometimes	Sometimes	Always	Never	Sometimes	Sometimes	Never	Always	Always	Always	Never	Never	Never	Never	Always	Always	Always	Always	Always	Never	Sometimes	Never
	2020-10-26 08:16:37	Yes	Female	21-25	Environmental Health	4th	Undergraduate Student	Campus Residence Off Site	3–5 times	No time, I use alcohol based hand rub	Yes	No	Yes	No	Yes	Yes	Yes	Yes	Yes	Yes	Yes	Yes	Yes	Always	Sometimes	Never	Always	Sometimes	Never	Sometimes	Always	Never	Never	Sometimes	Sometimes	Not Applicable	Not Applicable	Always	Sometimes	Always	Sometimes	Always	Always	Always	Always	Always	Never	Always	Sometimes
	2020-10-26 08:41:29	Yes	Female	18-20	Environmental Health	3rd	Undergraduate Student	Campus Residence Off Site	3–5 times	I use alcohol based hand rub	Same as Before COVID-19	No	Yes	No	Yes	Yes	Yes	Yes	Yes	Yes	No	Yes	Yes	Always	Sometimes	Sometimes	Always	Sometimes	Sometimes	Sometimes	Never	Sometimes	Never	Sometimes	Never	Never	Never	Always	Sometimes	Never	Never	Always	Always	Never	Always	Sometimes	Never	Always	Sometimes
	2020-10-26 09:00:07	Yes	Female	21-25	Environmental Health	3rd	Undergraduate Student	Campus Residence Off Site	6–10 times	I use alcohol based hand rub	Same as Before COVID-19	No	Yes	No	Yes	Yes	Yes	Yes	Yes	Yes	No	No	No	Always	Sometimes	Never	Always	Never	Sometimes	Sometimes	Sometimes	Always	Always	Sometimes	Sometimes	Sometimes	Sometimes	Sometimes	Sometimes	Never	Always	Sometimes	Sometimes	Never	Always	Sometimes	Sometimes	Always	Sometimes
	2020-10-26 09:46:02	Yes	Female	21-25	Environmental Health	2nd	Undergraduate Student	Commune	3–5 times	No need	Same as Before COVID-19	No	Yes	No	Yes	Yes	Yes	Yes	Yes	Yes	No	No	Yes	Always	Sometimes	Never	Sometimes	Never	Never	Never	Always	Never	Never	Sometimes	Sometimes	Never	Never	Never	Never	Never	Never	Sometimes	Always	Sometimes	Always	Sometimes	Sometimes	Sometimes	Sometimes
	2020-10-26 10:25:56	Yes	Female	21-25	Environmental Health	3rd	Undergraduate Student	Campus Residence On Site	6–10 times	No need, I use alcohol based hand rub	Yes	No	Yes	No	Yes	Yes	Yes	Yes	Yes	Yes	Yes	No	No	Always	Always	Never	Always	Always	Always	Always	Sometimes	Never	Sometimes	Never	Always	Not Applicable	Not Applicable	Sometimes	Sometimes	Sometimes	Sometimes	Always	Always	Sometimes	Always	Sometimes	Never	Always	Sometimes
	2020-10-26 11:12:28	Yes	Male	21-25	Environmental Health	3rd	Undergraduate Student	Campus Residence Off Site	6–10 times	Keep forgetting	Yes	No	No	Yes	Yes	Yes	Yes	Yes	Yes	Yes	Yes	Yes	No	Always	Always	Never	Always	Sometimes	Never	Never	Never	Always	Never	Sometimes	Sometimes	Always	Always	Always	Never	Never	Always	Always	Always	Never	Always	Always	Sometimes	Always	Never
	2020-10-26 11:21:04	Yes	Female	>25	Environmental Health	8th	Postgraduate Student	With Family/ Partner/ Spouse	6–10 times	Keep forgetting, I use alcohol based hand rub	Yes	No	Yes	Yes	Yes	Yes	Yes	No	Yes	Yes	Yes	Yes	No	Sometimes	Sometimes	Never	Always	Always	Always	Always	Never	Sometimes	Sometimes	Sometimes	Sometimes	Always	Always	Never	Always	Always	Sometimes	Sometimes	Always	Sometimes	Sometimes	Always	Sometimes	Always	Sometimes
	2020-10-26 11:53:29	Yes	Female	21-25	Environmental Health	4th	Undergraduate Student	Campus Residence On Site	3–5 times	I use alcohol based hand rub	Yes	No	Yes	No	Yes	Yes	Yes	Yes	Yes	Yes	Yes	Yes	Yes	Always	Sometimes	Never	Always	Always	Always	Always	Sometimes	Sometimes	Sometimes	Sometimes	Sometimes	Not Applicable	Not Applicable	Sometimes	Sometimes	Sometimes	Sometimes	Sometimes	Always	Sometimes	Always	Always	Sometimes	Always	Always
	2020-10-26 12:12:29	Yes	Female	21-25	Environmental Health	4th	Undergraduate Student	Campus Residence Off Site	6–10 times	I use alcohol based hand rub	Yes	No	Yes	No	Yes	Yes	Yes	Yes	Yes	Yes	Yes	Yes	No	Always	Always	Sometimes	Always	Always	Always	Always	Always	Always	Always	Always	Always	Always	Always	Always	Always	Sometimes	Always	Always	Always	Always	Always	Always	Never	Always	Always
	2020-10-26 12:40:44	Yes	Female	21-25	Environmental Health	2nd	Undergraduate Student	Campus Residence Off Site	3–5 times	Keep forgetting	Same as Before COVID-19	No	Yes	Yes	Yes	Yes	Yes	Yes	No	Yes	Yes	Yes	No	Sometimes	Sometimes	Never	Never	Sometimes	Never	Never	Sometimes	Always	Never	Never	Never	Not Applicable	Not Applicable	Always	Never	Never	Never	Sometimes	Sometimes	Sometimes	Never	Sometimes	Always	Always	Never
	2020-10-26 12:48:32	Yes	Female	18-20	Environmental Health	3rd	Undergraduate Student	Campus Residence On Site	3–5 times	Keep forgetting	Yes	No	Yes	Yes	Yes	Yes	Yes	Yes	Yes	Yes	No	No	No	Sometimes	Sometimes	Never	Always	Sometimes	Never	Sometimes	Sometimes	Not Applicable	Never	Sometimes	Sometimes	Not Applicable	Not Applicable	Always	Sometimes	Never	Sometimes	Always	Always	Sometimes	Sometimes	Sometimes	Never	Always	Always
	2020-10-26 13:47:01	Yes	Female	21-25	Environmental Health	3rd	Undergraduate Student	Commune	3–5 times	No need	Same as Before COVID-19	No	Yes	Yes	Yes	Yes	Yes	Yes	Yes	No	Yes	No	Yes	Always	Sometimes	Never	Sometimes	Never	Never	Never	Never	Never	Never	Sometimes	Never	Never	Always	Sometimes	Never	Sometimes	Sometimes	Always	Always	Always	Sometimes	Always	Sometimes	Always	Always
	2020-10-26 13:48:15	Yes	Female	>25	Environmental Health	4th	Undergraduate Student	Campus Residence Off Site	3–5 times	I work too far from the sink, I use alcohol based hand rub	Yes	No	Yes	No	Yes	Yes	Yes	Yes	Yes	Yes	Yes	Yes	Yes	Always	Sometimes	Never	Always	Always	Always	Always	Always	Sometimes	Always	Always	Sometimes	Sometimes	Always	Always	Sometimes	Always	Always	Always	Always	Always	Always	Sometimes	Never	Always	Always
	2020-10-26 14:20:59	Yes	Female	21-25	Environmental Health	2nd	Undergraduate Student	Campus Residence Off Site	3–5 times	No need	Yes	No	Yes	No	Yes	Yes	Yes	Yes	No	Yes	Yes	No	Yes	Always	Always	Never	Always	Always	Sometimes	Sometimes	Sometimes	Always	Always	Sometimes	Sometimes	Sometimes	Sometimes	Sometimes	Sometimes	Sometimes	Sometimes	Always	Sometimes	Always	Always	Always	Sometimes	Sometimes	Always
	2020-10-26 18:54:08	Yes	Male	21-25	Environmental Health	3rd	Undergraduate Student	Commune	6–10 times	I work too far from the sink, Keep forgetting, I use alcohol based hand rub	Yes	No	Yes	No	Yes	Yes	Yes	Yes	Yes	Yes	Yes	Yes	No	Always	Always	Sometimes	Always	Sometimes	Always	Always	Always	Never	Not Applicable	Always	Sometimes	Not Applicable	Not Applicable	Sometimes	Sometimes	Always	Always	Always	Always	Always	Always	Always	Sometimes	Sometimes	Sometimes
	2020-10-26 20:18:01	Yes	Female	18-20	Environmental Health	2nd	Undergraduate Student	Commune	3–5 times	I use alcohol based hand rub	Yes	No	Yes	No	Yes	Yes	Yes	Yes	No	Yes	Yes	No	Yes	Sometimes	Sometimes	Never	Always	Always	Sometimes	Sometimes	Never	Sometimes	Sometimes	Sometimes	Sometimes	Sometimes	Sometimes	Sometimes	Sometimes	Sometimes	Sometimes	Sometimes	Sometimes	Sometimes	Sometimes	Sometimes	Sometimes	Sometimes	Sometimes
	2020-10-26 22:49:07	Yes	Female	21-25	Environmental Health	3rd	Undergraduate Student	Campus Residence Off Site	6–10 times	Keep forgetting	Yes	No	Yes	No	Yes	Yes	Yes	Yes	No	Yes	Yes	Yes	Yes	Sometimes	Sometimes	Always	Always	Sometimes	Sometimes	Sometimes	Always	Not Applicable	Sometimes	Always	Sometimes	Always	Not Applicable	Always	Sometimes	Sometimes	Sometimes	Sometimes	Always	Sometimes	Sometimes	Sometimes	Always	Always	Always
	2020-10-27 03:17:22	Yes	Female	21-25	Environmental Health	3rd	Undergraduate Student	Campus Residence Off Site	6–10 times	Side effects of soap	Yes	No	Yes	No	No	Yes	Yes	Yes	Yes	Yes	Yes	Yes	No	Always	Always	Always	Sometimes	Always	Always	Sometimes	Sometimes	Always	Never	Always	Never	Never	Never	Always	Sometimes	Sometimes	Always	Always	Always	Sometimes	Always	Always	Sometimes	Always	Always
	2020-10-27 06:30:36	Yes	Male	18-20	Environmental Health	2nd	Undergraduate Student	Campus Residence Off Site	3–5 times	I work too far from the sink	Yes	No	Yes	No	Yes	Yes	Yes	Yes	Yes	Yes	Yes	No	No	Always	Always	Never	Always	Sometimes	Sometimes	Never	Sometimes	Never	Never	Always	Sometimes	Never	Sometimes	Always	Never	Sometimes	Always	Always	Always	Sometimes	Sometimes	Sometimes	Sometimes	Always	Always
	2020-10-27 07:48:41	Yes	Male	21-25	Chiropractic	6th	Postgraduate Student	With Family/ Partner/ Spouse	6–10 times	I use alcohol based hand rub	Yes	No	Yes	No	Yes	Yes	Yes	No	No	Yes	No	No	Yes	Always	Sometimes	Sometimes	Always	Always	Always	Not Applicable	Always	Not Applicable	Sometimes	Always	Always	Always	Always	Sometimes	Sometimes	Never	Sometimes	Always	Sometimes	Always	Always	Always	Never	Always	Sometimes
	2020-10-27 09:01:17	Yes	Male	>25	Emergency Medical Care	3rd	Undergraduate Student	With Family/ Partner/ Spouse	11 and over	No need	Yes	Yes	Yes	No	Yes	Yes	Yes	Yes	No	Yes	No	Yes	Yes	Sometimes	Always	Never	Always	Sometimes	Sometimes	Not Applicable	Sometimes	Never	Sometimes	Never	Sometimes	Always	Always	Sometimes	Sometimes	Never	Always	Always	Always	Always	Always	Always	Sometimes	Always	Always
	2020-10-27 09:47:01	Yes	Female	18-20	Environmental Health	2nd	Undergraduate Student	Campus Residence Off Site	3–5 times	I work too far from the sink, No need, Keep forgetting	Same as Before COVID-19	No	Yes	No	Yes	Yes	Yes	No	No	No	No	No	No	Never	Sometimes	Never	Always	Never	Never	Never	Always	Sometimes	Never	Never	Never	Not Applicable	Not Applicable	Sometimes	Never	Never	Sometimes	Sometimes	Sometimes	Always	Always	Sometimes	Sometimes	Never	Sometimes
	2020-10-27 16:48:21	Yes	Female	21-25	Environmental Health	3rd	Undergraduate Student	Campus Residence Off Site	3–5 times	No need	Yes	No	No	Yes	Yes	Yes	Yes	Yes	Yes	Yes	No	No	Yes	Always	Always	Never	Always	Always	Sometimes	Always	Never	Always	Always	Sometimes	Sometimes	Not Applicable	Not Applicable	Always	Sometimes	Sometimes	Sometimes	Always	Always	Always	Sometimes	Always	Never	Sometimes	Sometimes
	2020-10-27 17:05:50	Yes	Female	18-20	Environmental Health	2nd	Undergraduate Student	Campus Residence Off Site	6–10 times	No need	Yes	No	Yes	Yes	Yes	Yes	Yes	Yes	No	Yes	No	Yes	Yes	Always	Always	Never	Sometimes	Sometimes	Never	Sometimes	Not Applicable	Always	Sometimes	Never	Sometimes	Not Applicable	Not Applicable	Always	Sometimes	Never	Always	Sometimes	Always	Never	Sometimes	Sometimes	Sometimes	Always	Always
	2020-10-27 17:22:13	Yes	Female	18-20	Podiatry	1st	Undergraduate Student	Campus Residence Off Site	3–5 times	I use alcohol based hand rub	Yes	Yes	Yes	No	Yes	Yes	Yes	Yes	No	Yes	No	Yes	Yes	Always	Sometimes	Sometimes	Sometimes	Always	Sometimes	Always	Always	Always	Sometimes	Always	Always	Always	Always	Sometimes	Sometimes	Always	Sometimes	Always	Always	Always	Always	Always	Sometimes	Always	Always
	2020-10-27 17:24:02	Yes	Female	18-20	Podiatry	1st	Undergraduate Student	Commune	3–5 times	I use alcohol based hand rub	Yes	No	Yes	Yes	Yes	Yes	Yes	Yes	Yes	Yes	Yes	Yes	Yes	Always	Always	Never	Always	Always	Always	Always	Sometimes	Never	Always	Always	Always	Always	Always	Always	Always	Sometimes	Sometimes	Always	Always	Always	Always	Always	Never	Sometimes	Sometimes
	2020-10-27 17:24:56	Yes	Female	21-25	Podiatry	4th	Undergraduate Student	With Family/ Partner/ Spouse	11 and over	I use alcohol based hand rub	Yes	Yes	Yes	No	Yes	Yes	Yes	Yes	Yes	Yes	Yes	No	No	Always	Sometimes	Never	Always	Always	Sometimes	Always	Always	Sometimes	Always	Always	Always	Always	Always	Always	Sometimes	Sometimes	Always	Always	Always	Sometimes	Always	Always	Sometimes	Always	Always
	2020-10-27 17:25:51	Yes	Male	21-25	Podiatry	4th	Undergraduate Student	Campus Residence Off Site	11 and over	No need, I wear gloves, therefore I do not need to wash my hands that often., I use alcohol based hand rub	Same as Before COVID-19	Yes	Yes	No	Yes	Yes	Yes	Yes	Yes	Yes	No	No	Yes	Always	Always	Sometimes	Always	Sometimes	Always	Sometimes	Always	Always	Never	Always	Sometimes	Always	Always	Sometimes	Sometimes	Never	Always	Always	Always	Always	Always	Always	Never	Always	Always
	2020-10-27 17:26:34	Yes	Female	18-20	Podiatry	2nd	Undergraduate Student	Campus Residence Off Site	3–5 times	I use alcohol based hand rub	Yes	No	Yes	No	Yes	Yes	Yes	Yes	Yes	Yes	Yes	No	Yes	Always	Always	Never	Always	Always	Sometimes	Sometimes	Never	Always	Sometimes	Sometimes	Always	Always	Always	Always	Always	Always	Sometimes	Always	Always	Sometimes	Always	Always	Sometimes	Always	Sometimes
	2020-10-27 17:26:56	Yes	Male	18-20	Environmental Health	2nd	Undergraduate Student	Campus Residence Off Site	3–5 times	Keep forgetting	Yes	No	Yes	Yes	Yes	Yes	Yes	Yes	Yes	Yes	Yes	No	No	Always	Always	Never	Always	Sometimes	Sometimes	Always	Always	Never	Sometimes	Sometimes	Sometimes	Sometimes	Always	Sometimes	Sometimes	Always	Sometimes	Always	Always	Always	Always	Always	Never	Always	Sometimes
	2020-10-27 17:45:46	Yes	Female	21-25	Podiatry	2nd	Undergraduate Student	Campus Residence Off Site	6–10 times	I use alcohol based hand rub	Yes	No	Yes	No	Yes	Yes	Yes	Yes	Yes	Yes	Yes	No	Yes	Always	Always	Never	Always	Sometimes	Sometimes	Sometimes	Sometimes	Sometimes	Sometimes	Always	Always	Always	Always	Always	Sometimes	Sometimes	Always	Always	Always	Sometimes	Always	Always	Sometimes	Always	Always
	2020-10-27 18:40:36	Yes	Male	21-25	Podiatry	2nd	Undergraduate Student	With Family/ Partner/ Spouse	6–10 times	Keep forgetting, I use alcohol based hand rub	Yes	No	Yes	Yes	Yes	Yes	Yes	Yes	Yes	Yes	No	No	Yes	Always	Always	Never	Always	Sometimes	Sometimes	Not Applicable	Sometimes	Always	Sometimes	Sometimes	Sometimes	Always	Always	Sometimes	Sometimes	Sometimes	Sometimes	Always	Always	Sometimes	Sometimes	Sometimes	Always	Always	Always
	2020-10-27 20:12:39	Yes	Male	21-25	Podiatry	3rd	Undergraduate Student	With Family/ Partner/ Spouse	6–10 times	No need	Yes	No	Yes	No	Yes	Yes	Yes	No	Yes	Yes	No	Yes	No	Always	Always	Sometimes	Always	Always	Sometimes	Always	Always	Not Applicable	Sometimes	Sometimes	Always	Always	Always	Never	Sometimes	Never	Sometimes	Always	Sometimes	Sometimes	Always	Sometimes	Sometimes	Sometimes	Sometimes
	2020-10-27 20:41:10	Yes	Female	21-25	Podiatry	4th	Undergraduate Student	Campus Residence On Site	6–10 times	I use alcohol based hand rub	Yes	No	Yes	No	Yes	Yes	Yes	Yes	Yes	Yes	No	No	Yes	Always	Always	Never	Always	Always	Sometimes	Always	Always	Never	Always	Always	Always	Always	Always	Always	Always	Sometimes	Always	Always	Always	Always	Always	Always	Never	Never	Always
	2020-10-27 21:51:34	Yes	Female	21-25	Podiatry	3rd	Undergraduate Student	With Family/ Partner/ Spouse	6–10 times	Side effects of soap	Same as Before COVID-19	No	Yes	No	Yes	Yes	Yes	Yes	No	Yes	No	Yes	No	Always	Always	Sometimes	Always	Always	Always	Always	Always	Sometimes	Sometimes	Always	Always	Always	Always	Sometimes	Always	Sometimes	Sometimes	Always	Always	Sometimes	Always	Never	Never	Never	Always
	2020-10-27 23:05:46	Yes	Female	21-25	Podiatry	4th	Undergraduate Student	Campus Residence Off Site	6–10 times	I wear gloves, therefore I do not need to wash my hands that often., I use alcohol based hand rub	Yes	No	Yes	No	Yes	Yes	Yes	Yes	Yes	Yes	Yes	No	Yes	Sometimes	Sometimes	Sometimes	Sometimes	Sometimes	Always	Always	Always	Always	Sometimes	Always	Always	Always	Always	Sometimes	Always	Sometimes	Sometimes	Always	Always	Always	Always	Always	Sometimes	Always	Always
	2020-10-27 23:32:59	Yes	Male	18-20	Environmental Health	2nd	Undergraduate Student	Campus Residence Off Site	11 and over	Side effects of soap	Yes	Yes	Yes	No	Yes	Yes	Yes	Yes	Yes	No	Yes	No	No	Always	Always	Never	Always	Never	Sometimes	Never	Always	Never	Sometimes	Sometimes	Sometimes	Always	Always	Always	Sometimes	Never	Always	Always	Always	Always	Always	Always	Never	Always	Sometimes
	2020-10-28 02:49:10	Yes	Male	18-20	Environmental Health	2nd	Undergraduate Student	Campus Residence Off Site	11 and over	Side effects of soap	Yes	Yes	Yes	No	Yes	Yes	Yes	Yes	Yes	No	Yes	No	No	Always	Always	Never	Always	Never	Sometimes	Never	Always	Never	Sometimes	Sometimes	Sometimes	Always	Always	Always	Sometimes	Never	Always	Always	Always	Always	Always	Always	Never	Always	Sometimes
	2020-10-28 03:11:19	Yes	Male	21-25	Podiatry	2nd	Undergraduate Student	Campus Residence On Site	1–2 times	I use alcohol based hand rub	Yes	No	Yes	No	Yes	Yes	Yes	Yes	No	Yes	Yes	No	No	Always	Always	Sometimes	Always	Always	Sometimes	Sometimes	Never	Sometimes	Never	Sometimes	Sometimes	Always	Always	Sometimes	Never	Sometimes	Always	Always	Always	Always	Always	Always	Always	Always	Always
	2020-10-28 08:35:31	Yes	Male	21-25	Chiropractic	2nd	Undergraduate Student	With Family/ Partner/ Spouse	6–10 times	I use alcohol based hand rub	Yes	No	Yes	No	Yes	Yes	Yes	Yes	No	Yes	Yes	Yes	Yes	Sometimes	Sometimes	Sometimes	Sometimes	Always	Sometimes	Sometimes	Sometimes	Sometimes	Sometimes	Sometimes	Sometimes	Always	Always	Sometimes	Sometimes	Sometimes	Sometimes	Sometimes	Sometimes	Always	Always	Always	Sometimes	Sometimes	Sometimes
	2020-10-28 09:25:07	Yes	Female	21-25	Podiatry	3rd	Undergraduate Student	With Family/ Partner/ Spouse	6–10 times	Side effects of soap	Same as Before COVID-19	No	Yes	No	Yes	Yes	Yes	Yes	No	Yes	No	Yes	No	Always	Always	Sometimes	Always	Always	Always	Always	Always	Sometimes	Sometimes	Always	Always	Always	Always	Sometimes	Always	Sometimes	Sometimes	Always	Always	Sometimes	Always	Never	Never	Never	Always
	2020-10-28 15:06:48	Yes	Female	>25	MIRS	3rd	Undergraduate Student	Alone	3–5 times	Keep forgetting	No	No	Yes	Yes	Yes	Yes	Yes	Yes	No	Yes	Yes	Yes	Yes	Always	Always	Never	Always	Sometimes	Never	Not Applicable	Sometimes	Never	Never	Never	Sometimes	Always	Always	Always	Sometimes	Sometimes	Sometimes	Sometimes	Always	Always	Always	Always	Sometimes	Always	Always
	2020-10-28 15:12:31	Yes	Female	18-20	Podiatry	2nd	Undergraduate Student	With Family/ Partner/ Spouse	6–10 times	I use alcohol based hand rub	Yes	No	Yes	No	Yes	Yes	Yes	Yes	Yes	Yes	No	Yes	Yes	Always	Always	Never	Always	Always	Sometimes	Always	Sometimes	Never	Sometimes	Sometimes	Always	Always	Always	Sometimes	Sometimes	Sometimes	Always	Always	Always	Sometimes	Always	Sometimes	Never	Always	Always
	2020-10-28 16:29:14	Yes	Female	18-20	Podiatry	3rd	Undergraduate Student	Commune	3–5 times	I work too far from the sink, Keep forgetting, I use alcohol based hand rub	Yes	Yes	Yes	Yes	Yes	Yes	Yes	Yes	Yes	Yes	Yes	Yes	Yes	Always	Sometimes	Never	Always	Sometimes	Never	Sometimes	Sometimes	Never	Sometimes	Sometimes	Sometimes	Always	Always	Always	Sometimes	Never	Always	Always	Always	Always	Sometimes	Sometimes	Sometimes	Sometimes	Always
	2020-10-29 11:35:08	Yes	Female	21-25	Environmental Health	3rd	Undergraduate Student	Campus Residence Off Site	6–10 times	I use alcohol based hand rub	Yes	No	Yes	Yes	Yes	Yes	Yes	Yes	Yes	Yes	Yes	Yes	Yes	Always	Always	Never	Always	Always	Sometimes	Sometimes	Always	Sometimes	Sometimes	Sometimes	Sometimes	Not Applicable	Not Applicable	Always	Sometimes	Sometimes	Always	Always	Sometimes	Always	Always	Never	Sometimes	Never	Sometimes
	2020-10-29 22:19:33	Yes	Female	21-25	Podiatry	3rd	Undergraduate Student	With Family/ Partner/ Spouse	6–10 times	Side effects of soap	Same as Before COVID-19	No	Yes	No	Yes	Yes	Yes	Yes	No	Yes	No	Yes	No	Always	Always	Sometimes	Always	Always	Always	Always	Always	Sometimes	Sometimes	Always	Always	Always	Always	Sometimes	Always	Sometimes	Sometimes	Always	Always	Sometimes	Always	Never	Never	Never	Always
	2020-10-29 22:31:48	Yes	Male	21-25	Podiatry	4th	Undergraduate Student	With Family/ Partner/ Spouse	11 and over	I use alcohol based hand rub	Yes	No	Yes	No	Yes	Yes	Yes	Yes	No	Yes	No	No	Yes	Always	Always	Never	Always	Sometimes	Always	Always	Always	Always	Always	Sometimes	Sometimes	Always	Always	Sometimes	Sometimes	Sometimes	Sometimes	Always	Always	Sometimes	Sometimes	Always	Sometimes	Always	Always
	2020-10-29 23:35:10	Yes	Female	>25	Podiatry	4th	Undergraduate Student	With Family/ Partner/ Spouse	6–10 times	I use alcohol based hand rub	No	No	Yes	No	Yes	Yes	Yes	Yes	Yes	Yes	No	Yes	No	Always	Always	Never	Always	Always	Not Applicable	Always	Never	Always	Not Applicable	Always	Not Applicable	Always	Always	Always	Sometimes	Sometimes	Always	Always	Always	Never	Always	Always	Never	Always	Sometimes
	2020-10-30 02:44:12	Yes	Female	21-25	Podiatry	4th	Undergraduate Student	Commune	11 and over	I use alcohol based hand rub	Same as Before COVID-19	No	Yes	Yes	Yes	Yes	Yes	Yes	Yes	Yes	No	No	Yes	Always	Always	Sometimes	Always	Always	Sometimes	Sometimes	Always	Never	Sometimes	Sometimes	Always	Always	Always	Always	Sometimes	Sometimes	Always	Always	Always	Never	Always	Always	Sometimes	Always	Always
	2020-10-30 04:56:25	Yes	Female	21-25	Podiatry	4th	Undergraduate Student	With Family/ Partner/ Spouse	3–5 times	I use alcohol based hand rub	Yes	No	Yes	No	Yes	Yes	Yes	Yes	Yes	Yes	Yes	No	Yes	Always	Sometimes	Never	Sometimes	Always	Sometimes	Always	Sometimes	Never	Always	Always	Always	Always	Always	Always	Always	Always	Always	Sometimes	Always	Always	Always	Always	Never	Always	Never
	2020-10-30 06:58:08	Yes	Female	21-25	Podiatry	4th	Undergraduate Student	With Family/ Partner/ Spouse	3–5 times	Keep forgetting, I use alcohol based hand rub	Same as Before COVID-19	Yes	No	No	Yes	Yes	Yes	Yes	Yes	Yes	No	No	No	Sometimes	Sometimes	Sometimes	Always	Sometimes	Sometimes	Sometimes	Sometimes	Never	Sometimes	Sometimes	Sometimes	Always	Always	Sometimes	Sometimes	Always	Always	Always	Always	Sometimes	Always	Sometimes	Sometimes	Always	Sometimes
	2020-10-30 07:11:49	Yes	Male	21-25	Podiatry	4th	Undergraduate Student	Campus Residence Off Site	6–10 times	I work too far from the sink, I use alcohol based hand rub	Same as Before COVID-19	Yes	Yes	No	Yes	Yes	Yes	Yes	Yes	Yes	No	No	No	Sometimes	Sometimes	Sometimes	Sometimes	Sometimes	Sometimes	Sometimes	Sometimes	Sometimes	Sometimes	Sometimes	Sometimes	Always	Sometimes	Never	Not Applicable	Never	Never	Always	Always	Sometimes	Always	Always	Never	Never	Sometimes
	2020-10-30 07:27:49	Yes	Female	>25	Podiatry	4th	Undergraduate Student	With Family/ Partner/ Spouse	6–10 times	I use alcohol based hand rub	Yes	Yes	Yes	No	Yes	Yes	Yes	Yes	Yes	Yes	No	Yes	Yes	Always	Sometimes	Sometimes	Always	Always	Sometimes	Not Applicable	Sometimes	Always	Sometimes	Sometimes	Sometimes	Always	Always	Never	Sometimes	Sometimes	Never	Always	Always	Always	Always	Always	Always	Always	Sometimes
	2020-10-30 07:56:10	Yes	Female	21-25	Podiatry	3rd	Undergraduate Student	With Family/ Partner/ Spouse	6–10 times	Side effects of soap	Same as Before COVID-19	No	Yes	No	Yes	Yes	Yes	Yes	No	Yes	No	Yes	No	Always	Always	Sometimes	Always	Always	Always	Always	Always	Sometimes	Sometimes	Always	Always	Always	Always	Sometimes	Always	Sometimes	Sometimes	Always	Always	Sometimes	Always	Never	Never	Never	Always
	2020-10-30 09:20:07	Yes	Female	>25	Nursing	3rd	Postgraduate Student	With Family/ Partner/ Spouse	1–2 times	I work too far from the sink, I use alcohol based hand rub	Yes	No	Yes	No	Yes	Yes	Yes	Yes	Yes	Yes	Yes	Yes	Yes	Sometimes	Sometimes	Sometimes	Always	Always	Sometimes	Not Applicable	Never	Always	Sometimes	Sometimes	Sometimes	Always	Always	Never	Sometimes	Always	Always	Always	Always	Sometimes	Always	Always	Sometimes	Always	Always
	2020-10-30 09:41:14	Yes	Female	21-25	Nursing	2nd	Undergraduate Student	Campus Residence Off Site	11 and over	I use alcohol based hand rub	Yes	No	Yes	No	Yes	Yes	Yes	Yes	Yes	Yes	No	Yes	No	Always	Always	Sometimes	Always	Always	Sometimes	Sometimes	Always	Not Applicable	Sometimes	Always	Always	Always	Always	Sometimes	Sometimes	Sometimes	Always	Always	Always	Always	Always	Always	Never	Always	Always
	2020-10-30 10:05:13	Yes	Female	21-25	Nursing	2nd	Undergraduate Student	With Family/ Partner/ Spouse	11 and over	I use alcohol based hand rub	Yes	No	Yes	No	Yes	Yes	Yes	Yes	Yes	Yes	No	Yes	Yes	Sometimes	Always	Sometimes	Always	Always	Sometimes	Always	Always	Always	Sometimes	Sometimes	Always	Always	Always	Always	Always	Always	Sometimes	Always	Always	Always	Always	Always	Never	Always	Never
	2020-10-30 10:12:05	Yes	Female	21-25	Nursing	2nd	Undergraduate Student	Campus Residence Off Site	3–5 times	I use alcohol based hand rub	Yes	No	Yes	No	Yes	Yes	Yes	Yes	Yes	No	Yes	Yes	Yes	Sometimes	Sometimes	Never	Always	Sometimes	Sometimes	Sometimes	Sometimes	Never	Sometimes	Sometimes	Sometimes	Always	Always	Always	Sometimes	Always	Always	Always	Always	Always	Always	Always	Sometimes	Always	Always
	2020-10-30 10:35:56	Yes	Female	18-20	Nursing	2nd	Undergraduate Student	Campus Residence Off Site	11 and over	I use alcohol based hand rub	Yes	No	Yes	No	Yes	Yes	Yes	Yes	Yes	Yes	Yes	Yes	Yes	Always	Always	Never	Always	Always	Sometimes	Sometimes	Sometimes	Never	Sometimes	Always	Sometimes	Always	Always	Always	Sometimes	Sometimes	Always	Always	Always	Sometimes	Always	Always	Never	Always	Sometimes
	2020-10-30 10:55:10	Yes	Male	18-20	Nursing	2nd	Undergraduate Student	Alone	11 and over	I wear gloves, therefore I do not need to wash my hands that often., I use alcohol based hand rub	Yes	Yes	Yes	No	Yes	Yes	Yes	Yes	Yes	Yes	Yes	Yes	No	Always	Always	Sometimes	Always	Always	Sometimes	Sometimes	Never	Always	Never	Always	Sometimes	Always	Always	Never	Always	Always	Always	Always	Always	Always	Always	Always	Sometimes	Sometimes	Sometimes
	2020-10-30 13:20:02	Yes	Female	21-25	Emergency Medical Care	3rd	Undergraduate Student	Campus Residence Off Site	6–10 times	I use alcohol based hand rub	Yes	No	Yes	No	Yes	Yes	Yes	Yes	No	Yes	No	No	Yes	Sometimes	Sometimes	Never	Always	Always	Never	Sometimes	Always	Never	Never	Sometimes	Always	Never	Always	Never	Never	Never	Never	Always	Always	Always	Always	Never	Sometimes	Sometimes	Sometimes
	2020-10-30 16:58:23	Yes	Female	18-20	Nursing	2nd	Undergraduate Student	Campus Residence Off Site	11 and over	I use alcohol based hand rub	Yes	Yes	Yes	No	Yes	Yes	Yes	Yes	Yes	Yes	Yes	Yes	No	Always	Always	Never	Always	Sometimes	Sometimes	Sometimes	Always	Never	Sometimes	Sometimes	Sometimes	Always	Always	Always	Sometimes	Sometimes	Always	Always	Always	Always	Always	Always	Sometimes	Never	Sometimes
	2020-10-30 17:07:27	Yes	Female	18-20	Biomedical Science	1st	Undergraduate Student	With Family/ Partner/ Spouse	6–10 times	Keep forgetting	Same as Before COVID-19	Yes	Yes	No	Yes	Yes	Yes	Yes	No	Yes	No	Yes	Yes	Always	Always	Sometimes	Always	Sometimes	Never	Never	Sometimes	Always	Never	Sometimes	Always	Always	Always	Always	Sometimes	Never	Always	Always	Always	Sometimes	Always	Sometimes	Never	Always	Sometimes
	2020-10-30 17:14:03	Yes	Male	21-25	Biomedical Science	1st	Undergraduate Student	Campus Residence Off Site	3–5 times	Keep forgetting, I use alcohol based hand rub	Yes	No	Yes	Yes	Yes	Yes	Yes	Yes	No	Yes	Yes	No	No	Sometimes	Always	Sometimes	Always	Sometimes	Sometimes	Sometimes	Always	Always	Never	Always	Sometimes	Always	Always	Sometimes	Sometimes	Sometimes	Always	Always	Always	Sometimes	Sometimes	Sometimes	Sometimes	Always	Always
	2020-10-31 01:27:12	Yes	Female	18-20	Chiropractic	1st	Undergraduate Student	Campus Residence On Site	6–10 times	I use alcohol based hand rub	Yes	No	Yes	Yes	Yes	Yes	Yes	Yes	No	Yes	No	No	Yes	Always	Always	Sometimes	Always	Sometimes	Sometimes	Always	Always	Never	Sometimes	Always	Sometimes	Always	Always	Sometimes	Sometimes	Not Applicable	Never	Always	Always	Always	Sometimes	Sometimes	Never	Never	Always
	2020-10-31 05:19:03	Yes	Female	21-25	Nursing	4th	Undergraduate Student	With Family/ Partner/ Spouse	11 and over	I work too far from the sink	Same as Before COVID-19	No	Yes	No	Yes	Yes	Yes	Yes	Yes	Yes	Yes	Yes	Yes	Always	Always	Sometimes	Always	Always	Never	Sometimes	Always	Never	Sometimes	Sometimes	Sometimes	Sometimes	Sometimes	Sometimes	Sometimes	Sometimes	Always	Always	Always	Always	Always	Always	Sometimes	Always	Always
	2020-10-31 14:02:50	Yes	Female	21-25	MIRS	1st	Undergraduate Student	Campus Residence Off Site	6–10 times	I use alcohol based hand rub	Yes	Yes	Yes	Yes	Yes	Yes	Yes	Yes	Yes	Yes	Yes	Yes	Yes	Always	Always	Sometimes	Always	Always	Always	Always	Always	Not Applicable	Always	Always	Always	Always	Always	Always	Always	Always	Always	Always	Sometimes	Always	Always	Always	Never	Always	Always
	2020-10-31 15:27:09	Yes	Female	21-25	Nursing	2nd	Undergraduate Student	With Family/ Partner/ Spouse	3–5 times	I work too far from the sink, I use alcohol based hand rub	Yes	Yes	Yes	Yes	Yes	Yes	Yes	Yes	Yes	Yes	No	No	Yes	Always	Always	Sometimes	Always	Always	Sometimes	Sometimes	Always	Sometimes	Sometimes	Sometimes	Sometimes	Always	Always	Always	Sometimes	Sometimes	Sometimes	Always	Always	Sometimes	Always	Always	Never	Sometimes	Sometimes
	2020-10-31 15:47:07	Yes	Female	21-25	MIRS	4th	Undergraduate Student	Campus Residence Off Site	3–5 times	Keep forgetting, I use alcohol based hand rub	Same as Before COVID-19	Yes	Yes	Yes	Yes	Yes	Yes	Yes	Yes	Yes	Yes	No	Yes	Always	Sometimes	Never	Always	Never	Never	Never	Always	Sometimes	Never	Never	Sometimes	Always	Always	Never	Never	Sometimes	Always	Always	Always	Sometimes	Sometimes	Sometimes	Never	Always	Sometimes
	2020-10-31 17:53:01	Yes	Female	21-25	Nursing	2nd	Undergraduate Student	Campus Residence Off Site	6–10 times	Keep forgetting	Yes	No	Yes	No	Yes	Yes	Yes	Yes	Yes	Yes	Yes	Yes	Yes	Always	Sometimes	Sometimes	Sometimes	Sometimes	Never	Never	Sometimes	Never	Never	Sometimes	Sometimes	Always	Always	Sometimes	Sometimes	Sometimes	Sometimes	Always	Always	Always	Always	Always	Never	Never	Sometimes
	2020-11-01 09:37:06	Yes	Female	18-20	Podiatry	2nd	Undergraduate Student	With Family/ Partner/ Spouse	11 and over	No need	Yes	No	No	Yes	Yes	Yes	Yes	No	Yes	Yes	No	No	Yes	Always	Always	Sometimes	Always	Always	Sometimes	Always	Always	Always	Always	Always	Always	Always	Always	Sometimes	Always	Sometimes	Sometimes	Always	Always	Always	Always	Always	Sometimes	Always	Sometimes
	2020-11-01 10:59:49	Yes	Female	21-25	Biomedical Science	3rd	Undergraduate Student	Campus Residence On Site	6–10 times	I work too far from the sink, Keep forgetting	Yes	Yes	Yes	Yes	No	Yes	Yes	Yes	Yes	Yes	Yes	No	Yes	Sometimes	Sometimes	Never	Always	Sometimes	Never	Sometimes	Always	Never	Sometimes	Never	Sometimes	Always	Always	Always	Always	Sometimes	Always	Always	Always	Sometimes	Always	Always	Sometimes	Sometimes	Always
	2020-11-01 11:53:05	Yes	Female	21-25	Nursing	2nd	Undergraduate Student	Campus Residence Off Site	11 and over	I use alcohol based hand rub	Yes	Yes	Yes	Yes	Yes	Yes	Yes	Yes	Yes	Yes	Yes	Yes	Yes	Always	Always	Sometimes	Always	Sometimes	Sometimes	Sometimes	Always	Sometimes	Sometimes	Sometimes	Always	Always	Always	Sometimes	Sometimes	Sometimes	Always	Sometimes	Always	Sometimes	Always	Always	Sometimes	Sometimes	Always
	2020-11-01 19:47:33	Yes	Female	18-20	Podiatry	2nd	Undergraduate Student	Campus Residence Off Site	11 and over	I use alcohol based hand rub	Yes	Yes	Yes	Yes	Yes	Yes	Yes	Yes	Yes	Yes	Yes	Yes	Yes	Always	Always	Sometimes	Always	Always	Sometimes	Sometimes	Sometimes	Never	Sometimes	Sometimes	Sometimes	Always	Always	Sometimes	Sometimes	Always	Sometimes	Always	Always	Always	Always	Always	Sometimes	Always	Always
	2020-11-02 09:13:38	Yes	Female	18-20	Nursing	3rd	Undergraduate Student	Campus Residence Off Site	3–5 times	I use alcohol based hand rub	Yes	No	Yes	Yes	Yes	Yes	Yes	Yes	Yes	Yes	No	Yes	No	Sometimes	Sometimes	Never	Always	Sometimes	Never	Sometimes	Always	Never	Sometimes	Sometimes	Sometimes	Always	Always	Not Applicable	Sometimes	Sometimes	Always	Always	Always	Always	Always	Never	Never	Never	Never
	2020-11-02 09:20:11	Yes	Female	21-25	Sport and Movement Studies	3rd	Undergraduate Student	With Family/ Partner/ Spouse	6–10 times	No need	Yes	Yes	Yes	No	Yes	Yes	Yes	Yes	No	No	No	No	Yes	Always	Sometimes	Never	Always	Always	Sometimes	Always	Always	Always	Sometimes	Sometimes	Sometimes	Not Applicable	Not Applicable	Always	Sometimes	Sometimes	Sometimes	Always	Always	Always	Always	Always	Sometimes	Always	Sometimes
	2020-11-02 09:32:28	Yes	Female	21-25	Sport and Movement Studies	4th	Undergraduate Student	With Family/ Partner/ Spouse	3–5 times	No need, No time, Keep forgetting, I use alcohol based hand rub	Yes	No	Yes	Yes	Yes	Yes	Yes	No	No	Yes	No	No	No	Sometimes	Sometimes	Never	Always	Sometimes	Sometimes	Not Applicable	Always	Never	Sometimes	Always	Always	Always	Always	Never	Sometimes	Sometimes	Sometimes	Always	Always	Always	Always	Always	Sometimes	Always	Never
	2020-11-02 10:23:14	Yes	Female	21-25	Sport and Movement Studies	2nd	Undergraduate Student	With Family/ Partner/ Spouse	3–5 times	Keep forgetting	Yes	Yes	Yes	Yes	Yes	Yes	Yes	Yes	No	No	No	No	No	Sometimes	Sometimes	Never	Always	Sometimes	Never	Not Applicable	Always	Sometimes	Sometimes	Sometimes	Sometimes	Not Applicable	Not Applicable	Never	Sometimes	Never	Sometimes	Always	Always	Always	Sometimes	Sometimes	Never	Always	Never
	2020-11-02 10:35:17	Yes	Female	18-20	Sport and Movement Studies	3rd	Undergraduate Student	Campus Residence Off Site	3–5 times	I use alcohol based hand rub	Same as Before COVID-19	No	Yes	Yes	Yes	Yes	Yes	Yes	No	Yes	No	No	Yes	Always	Sometimes	Never	Always	Sometimes	Sometimes	Always	Never	Sometimes	Always	Sometimes	Sometimes	Always	Always	Always	Sometimes	Sometimes	Always	Always	Always	Always	Always	Always	Sometimes	Sometimes	Always
	2020-11-02 10:37:39	Yes	Male	21-25	Sport and Movement Studies	4th	Postgraduate Student	Campus Residence Off Site	3–5 times	No need	Yes	Yes	Yes	No	Yes	Yes	No	Yes	No	Yes	No	No	Yes	Sometimes	Always	Never	Always	Sometimes	Never	Sometimes	Sometimes	Always	Sometimes	Sometimes	Sometimes	Sometimes	Sometimes	Never	Never	Never	Always	Always	Sometimes	Always	Always	Always	Never	Sometimes	Sometimes
	2020-11-02 10:44:00	Yes	Female	18-20	Complimentary Medicine	2nd	Undergraduate Student	With Family/ Partner/ Spouse	3–5 times	I work too far from the sink, Keep forgetting, I use alcohol based hand rub	Yes	No	Yes	No	Yes	Yes	Yes	Yes	No	Yes	Yes	No	Yes	Sometimes	Sometimes	Never	Always	Sometimes	Always	Always	Sometimes	Sometimes	Sometimes	Sometimes	Sometimes	Always	Always	Sometimes	Sometimes	Sometimes	Sometimes	Always	Always	Sometimes	Always	Always	Never	Sometimes	Always
	2020-11-02 10:46:23	Yes	Female	21-25	Sport and Movement Studies	4th	Postgraduate Student	With Family/ Partner/ Spouse	3–5 times	I use alcohol based hand rub	Yes	No	Yes	Yes	Yes	Yes	Yes	Yes	No	Yes	No	No	No	Always	Sometimes	Never	Always	Sometimes	Sometimes	Always	Sometimes	Never	Always	Always	Sometimes	Always	Always	Never	Always	Never	Sometimes	Always	Always	Never	Always	Always	Never	Always	Never
	2020-11-02 10:48:16	Yes	Male	21-25	Complimentary Medicine	5th	Postgraduate Student	With Family/ Partner/ Spouse	6–10 times	Keep forgetting, I use alcohol based hand rub	Yes	No	No	Yes	Yes	Yes	Yes	No	Yes	Yes	No	No	Yes	Always	Sometimes	Sometimes	Always	Sometimes	Never	Sometimes	Sometimes	Always	Sometimes	Sometimes	Sometimes	Sometimes	Always	Sometimes	Sometimes	Sometimes	Sometimes	Sometimes	Sometimes	Sometimes	Always	Always	Sometimes	Always	Always
	2020-11-02 10:49:00	Yes	Female	21-25	Complimentary Medicine	3rd	Undergraduate Student	With Family/ Partner/ Spouse	6–10 times	Side effects of soap	Yes	No	No	Yes	Yes	Yes	Yes	No	No	Yes	Yes	No	Yes	Always	Always	Sometimes	Always	Always	Sometimes	Always	Always	Never	Sometimes	Always	Sometimes	Always	Always	Always	Sometimes	Sometimes	Always	Always	Always	Sometimes	Sometimes	Always	Never	Never	Never
	2020-11-02 10:50:58	Yes	Female	21-25	Complimentary Medicine	5th	Postgraduate Student	With Family/ Partner/ Spouse	6–10 times	I use alcohol based hand rub	Same as Before COVID-19	No	Yes	No	Yes	Yes	Yes	Yes	Yes	Yes	No	No	Yes	Always	Always	Sometimes	Always	Always	Always	Always	Always	Sometimes	Always	Always	Always	Always	Always	Sometimes	Sometimes	Sometimes	Sometimes	Always	Always	Never	Always	Always	Never	Always	Always
	2020-11-02 11:01:21	Yes	Female	>25	Complimentary Medicine	5th	Undergraduate Student	With Family/ Partner/ Spouse	6–10 times	I use alcohol based hand rub	Yes	No	Yes	No	Yes	Yes	Yes	Yes	Yes	Yes	Yes	Yes	No	Always	Sometimes	Never	Always	Always	Always	Always	Always	Not Applicable	Always	Always	Always	Always	Always	Sometimes	Sometimes	Always	Always	Always	Always	Always	Always	Always	Never	Always	Sometimes
	2020-11-02 11:01:30	Yes	Female	>25	Complimentary Medicine	5th	Undergraduate Student	With Family/ Partner/ Spouse	6–10 times	I use alcohol based hand rub	Yes	No	Yes	No	Yes	Yes	Yes	Yes	Yes	Yes	Yes	Yes	No	Always	Sometimes	Never	Always	Always	Always	Always	Always	Not Applicable	Always	Always	Always	Always	Always	Sometimes	Sometimes	Always	Always	Always	Always	Always	Always	Always	Never	Always	Sometimes
	2020-11-02 11:11:55	Yes	Female	21-25	Complimentary Medicine	5th	Postgraduate Student	With Family/ Partner/ Spouse	11 and over	Side effects of soap	Same as Before COVID-19	Yes	Yes	Yes	Yes	Yes	Yes	Yes	Yes	Yes	Yes	No	Yes	Always	Always	Sometimes	Always	Always	Always	Always	Always	Not Applicable	Sometimes	Sometimes	Sometimes	Always	Always	Always	Always	Sometimes	Always	Always	Always	Sometimes	Always	Always	Sometimes	Always	Sometimes
	2020-11-02 11:13:33	Yes	Male	21-25	Sport and Movement Studies	4th	Postgraduate Student	Alone	1–2 times	Keep forgetting, I use alcohol based hand rub	Yes	No	Yes	Yes	Yes	Yes	Yes	Yes	No	Yes	Yes	Yes	Yes	Always	Sometimes	Sometimes	Always	Sometimes	Sometimes	Sometimes	Sometimes	Always	Sometimes	Always	Sometimes	Always	Always	Sometimes	Sometimes	Sometimes	Sometimes	Always	Sometimes	Sometimes	Always	Sometimes	Sometimes	Always	Sometimes
	2020-11-02 11:18:42	Yes	Female	>25	Complimentary Medicine	5th	Postgraduate Student	With Family/ Partner/ Spouse	11 and over	I use alcohol based hand rub	Yes	Yes	No	No	Yes	Yes	Yes	Yes	Yes	Yes	No	Yes	No	Always	Always	Sometimes	Always	Always	Sometimes	Always	Sometimes	Sometimes	Sometimes	Sometimes	Always	Always	Always	Always	Sometimes	Sometimes	Always	Always	Always	Always	Always	Always	Sometimes	Always	Always
	2020-11-02 11:19:00	Yes	Female	21-25	Sport and Movement Studies	3rd	Postgraduate Student	With Family/ Partner/ Spouse	3–5 times	Keep forgetting	Yes	Yes	Yes	Yes	Yes	Yes	Yes	Yes	Yes	Yes	No	Yes	Yes	Always	Always	Sometimes	Always	Always	Always	Always	Always	Always	Always	Always	Always	Always	Always	Always	Always	Always	Sometimes	Always	Sometimes	Always	Always	Always	Never	Always	Always
	2020-11-02 11:20:51	Yes	Female	18-20	Complimentary Medicine	3rd	Undergraduate Student	With Family/ Partner/ Spouse	3–5 times	Side effects of soap	Yes	Yes	No	No	Yes	Yes	Yes	Yes	No	Yes	No	No	Yes	Always	Sometimes	Never	Always	Sometimes	Sometimes	Sometimes	Always	Sometimes	Never	Never	Never	Always	Always	Never	Sometimes	Never	Sometimes	Always	Sometimes	Sometimes	Always	Sometimes	Sometimes	Sometimes	Sometimes
	2020-11-02 13:04:18	No
	2020-11-02 13:13:29	Yes	Female	21-25	Complimentary Medicine	2nd	Undergraduate Student	With Family/ Partner/ Spouse	11 and over	I use alcohol based hand rub	Yes	Yes	Yes	No	Yes	Yes	Yes	Yes	Yes	Yes	Yes	Yes	No	Always	Always	Never	Always	Always	Sometimes	Always	Always	Always	Always	Always	Always	Always	Always	Sometimes	Sometimes	Never	Never	Always	Always	Never	Always	Always	Sometimes	Always	Always
	2020-11-02 13:16:28	Yes	Female	21-25	Sport and Movement Studies	3rd	Undergraduate Student	With Family/ Partner/ Spouse	3–5 times	I use alcohol based hand rub	Yes	No	Yes	Yes	Yes	Yes	Yes	Yes	No	Yes	No	No	Yes	Sometimes	Sometimes	Sometimes	Always	Sometimes	Sometimes	Always	Sometimes	Never	Sometimes	Always	Sometimes	Always	Always	Sometimes	Sometimes	Sometimes	Sometimes	Always	Always	Sometimes	Always	Always	Sometimes	Always	Sometimes
	2020-11-02 14:12:09	Yes	Male	21-25	Sport and Movement Studies	2nd	Undergraduate Student	With Family/ Partner/ Spouse	3–5 times	Keep forgetting	Same as Before COVID-19	Yes	Yes	Yes	Yes	Yes	Yes	Yes	No	No	Yes	No	Yes	Sometimes	Sometimes	Never	Always	Sometimes	Never	Sometimes	Sometimes	Always	Sometimes	Sometimes	Sometimes	Not Applicable	Not Applicable	Never	Sometimes	Always	Always	Always	Always	Always	Always	Always	Sometimes	Sometimes	Always
	2020-11-02 14:40:53	Yes	Female	21-25	Complimentary Medicine	5th	Postgraduate Student	With Family/ Partner/ Spouse	11 and over	I use alcohol based hand rub	Yes	Yes	Yes	No	Yes	Yes	Yes	No	No	Yes	No	No	Yes	Always	Always	Sometimes	Always	Always	Always	Always	Always	Always	Sometimes	Sometimes	Sometimes	Always	Always	Never	Never	Always	Always	Always	Always	Always	Always	Always	Never	Always	Always
	2020-11-02 14:46:17	Yes	Female	21-25	Complimentary Medicine	5th	Postgraduate Student	Campus Residence Off Site	3–5 times	I use alcohol based hand rub	Yes	No	Yes	Yes	Yes	Yes	Yes	Yes	Yes	Yes	Yes	No	Yes	Always	Sometimes	Sometimes	Always	Always	Sometimes	Sometimes	Sometimes	Always	Always	Sometimes	Sometimes	Always	Always	Sometimes	Sometimes	Always	Never	Sometimes	Sometimes	Never	Always	Always	Sometimes	Sometimes	Always
	2020-11-02 15:13:12	Yes	Male	21-25	Complimentary Medicine	5th	Postgraduate Student	With Family/ Partner/ Spouse	3–5 times	Keep forgetting	Yes	No	Yes	Yes	Yes	Yes	Yes	Yes	Yes	Yes	No	No	Yes	Always	Sometimes	Never	Always	Always	Sometimes	Sometimes	Always	Always	Sometimes	Sometimes	Sometimes	Always	Always	Always	Sometimes	Never	Always	Always	Always	Sometimes	Always	Sometimes	Never	Always	Always
	2020-11-02 15:41:19	Yes	Female	21-25	Complimentary Medicine	5th	Postgraduate Student	With Family/ Partner/ Spouse	6–10 times	No need	Same as Before COVID-19	Yes	Yes	Yes	Yes	Yes	Yes	Yes	Yes	Yes	Yes	No	No	Always	Always	Sometimes	Always	Always	Always	Always	Always	Sometimes	Always	Always	Sometimes	Always	Always	Sometimes	Sometimes	Always	Always	Sometimes	Always	Always	Always	Always	Sometimes	Never	Never
	2020-11-02 15:46:55	Yes	Female	>25	Complimentary Medicine	5th	Postgraduate Student	Alone	6–10 times	Keep forgetting, I use alcohol based hand rub	Yes	No	Yes	No	Yes	Yes	No	Yes	Yes	Yes	Yes	No	Yes	Sometimes	Always	Never	Always	Sometimes	Sometimes	Sometimes	Sometimes	Sometimes	Never	Sometimes	Sometimes	Always	Sometimes	Sometimes	Sometimes	Sometimes	Sometimes	Sometimes	Sometimes	Sometimes	Sometimes	Sometimes	Sometimes	Sometimes	Sometimes
	2020-11-02 15:54:04	Yes	Female	21-25	Sport and Movement Studies	4th	Postgraduate Student	With Family/ Partner/ Spouse	11 and over	No need	Same as Before COVID-19	Yes	Yes	Yes	Yes	Yes	Yes	Yes	No	No	No	No	No	Always	Always	Never	Always	Always	Never	Always	Sometimes	Never	Never	Always	Always	Always	Always	Never	Never	Never	Sometimes	Always	Always	Always	Always	Always	Sometimes	Sometimes	Never
	2020-11-02 16:14:48	Yes	Female	21-25	Sport and Movement Studies	3rd	Undergraduate Student	Campus Residence Off Site	6–10 times	I use alcohol based hand rub	Yes	No	Yes	No	Yes	Yes	Yes	Yes	No	Yes	Yes	No	Yes	Always	Always	Sometimes	Always	Always	Sometimes	Always	Always	Never	Sometimes	Sometimes	Sometimes	Sometimes	Sometimes	Always	Sometimes	Sometimes	Sometimes	Sometimes	Always	Always	Always	Sometimes	Sometimes	Sometimes	Sometimes
	2020-11-02 16:48:16	Yes	Female	21-25	Sport and Movement Studies	4th	Postgraduate Student	With Family/ Partner/ Spouse	3–5 times	I use alcohol based hand rub	Yes	No	Yes	No	Yes	Yes	Yes	Yes	Yes	Yes	Yes	Yes	Yes	Always	Always	Never	Always	Always	Always	Always	Always	Never	Always	Always	Always	Never	Never	Always	Sometimes	Sometimes	Never	Always	Always	Always	Always	Always	Sometimes	Sometimes	Sometimes
	2020-11-02 19:27:13	Yes	Male	21-25	Podiatry	4th	Undergraduate Student	With Family/ Partner/ Spouse	11 and over	Keep forgetting	Yes	No	Yes	No	Yes	Yes	No	Yes	No	Yes	Yes	No	Yes	Always	Always	Always	Always	Sometimes	Sometimes	Always	Always	Sometimes	Sometimes	Sometimes	Sometimes	Always	Always	Sometimes	Sometimes	Sometimes	Always	Sometimes	Sometimes	Sometimes	Always	Always	Sometimes	Sometimes	Sometimes
	2020-11-02 20:22:40	Yes	Female	18-20	Podiatry	2nd	Undergraduate Student	With Family/ Partner/ Spouse	6–10 times	No need, Keep forgetting	Yes	No	Yes	No	Yes	Yes	Yes	Yes	Yes	Yes	Yes	No	Yes	Always	Always	Sometimes	Always	Always	Never	Always	Always	Sometimes	Sometimes	Sometimes	Always	Always	Always	Never	Always	Sometimes	Always	Always	Always	Always	Always	Sometimes	Never	Always	Sometimes
	2020-11-02 22:22:02	Yes	Female	21-25	Sport and Movement Studies	4th	Postgraduate Student	With Family/ Partner/ Spouse	3–5 times	I work too far from the sink, Keep forgetting, I use alcohol based hand rub	Yes	Yes	No	No	Yes	Yes	Yes	Yes	Yes	Yes	Yes	No	Yes	Always	Always	Never	Always	Sometimes	Sometimes	Always	Always	Never	Always	Sometimes	Sometimes	Always	Always	Always	Always	Always	Always	Always	Always	Always	Always	Always	Never	Always	Sometimes
	2020-11-03 09:13:51	Yes	Female	18-20	Complimentary Medicine	2nd	Undergraduate Student	With Family/ Partner/ Spouse	11 and over	Side effects of soap, I use alcohol based hand rub	Same as Before COVID-19	No	Yes	No	Yes	Yes	Yes	Yes	No	Yes	Yes	No	Yes	Always	Always	Always	Always	Always	Sometimes	Always	Always	Never	Always	Always	Sometimes	Always	Always	Sometimes	Always	Sometimes	Always	Always	Always	Always	Always	Always	Never	Always	Always
	2020-11-03 11:26:41	Yes	Female	21-25	Sport and Movement Studies	4th	Postgraduate Student	Campus Residence Off Site	3–5 times	I work too far from the sink, Keep forgetting	Same as Before COVID-19	Yes	Yes	No	Yes	Yes	Yes	Yes	No	Yes	Yes	No	Yes	Always	Always	Always	Always	Never	Sometimes	Sometimes	Always	Sometimes	Never	Never	Sometimes	Always	Always	Always	Always	Always	Sometimes	Sometimes	Sometimes	Sometimes	Never	Always	Sometimes	Sometimes	Always
	2020-11-03 15:44:20	Yes	Female	18-20	Sport and Movement Studies	2nd	Undergraduate Student	Campus Residence Off Site	3–5 times	I use alcohol based hand rub	Yes	Yes	Yes	No	Yes	Yes	Yes	Yes	No	Yes	No	Yes	Yes	Always	Always	Sometimes	Always	Always	Always	Always	Always	Not Applicable	Always	Always	Always	Not Applicable	Not Applicable	Always	Always	Never	Always	Always	Always	Always	Always	Always	Sometimes	Sometimes	Always
	2020-11-04 22:31:37	Yes	Female	21-25	MIRS	4th	Undergraduate Student	With Family/ Partner/ Spouse	11 and over	Keep forgetting	Yes	No	Yes	No	Yes	Yes	Yes	Yes	Yes	Yes	Yes	No	No	Always	Always	Sometimes	Always	Always	Always	Never	Always	Never	Always	Always	Always	Always	Always	Always	Always	Always	Always	Sometimes	Always	Sometimes	Always	Always	Never	Always	Always
	2020-11-06 10:28:27	Yes	Female	21-25	Optometry	2nd	Undergraduate Student	With Family/ Partner/ Spouse	3–5 times	I use alcohol based hand rub	Yes	No	Yes	No	Yes	Yes	Yes	Yes	Yes	Yes	No	Yes	No	Always	Always	Never	Always	Always	Sometimes	Always	Sometimes	Sometimes	Always	Always	Always	Always	Always	Always	Sometimes	Sometimes	Sometimes	Always	Always	Sometimes	Always	Always	Sometimes	Always	Always
	2020-11-06 11:02:54	Yes	Female	21-25	Nursing	2nd	Undergraduate Student	Campus Residence Off Site	3–5 times	No need, I use alcohol based hand rub	No	No	Yes	No	Yes	Yes	Yes	Yes	Yes	Yes	No	Yes	No	Always	Always	Sometimes	Sometimes	Always	Sometimes	Sometimes	Sometimes	Sometimes	Sometimes	Always	Always	Always	Always	Always	Always	Sometimes	Always	Always	Always	Always	Always	Always	Never	Always	Always
	2020-11-06 15:04:24	Yes	Male	21-25	Optometry	2nd	Undergraduate Student	Alone	3–5 times	Keep forgetting, I use alcohol based hand rub	Yes	No	Yes	No	Yes	Yes	Yes	No	No	Yes	No	Yes	Yes	Always	Always	Sometimes	Always	Sometimes	Sometimes	Always	Always	Never	Sometimes	Sometimes	Sometimes	Always	Always	Sometimes	Sometimes	Never	Always	Always	Always	Always	Always	Never	Sometimes	Always	Sometimes
	2020-11-09 07:48:41	Yes	Female	21-25	Nursing	4th	Undergraduate Student	Campus Residence Off Site	3–5 times	I use alcohol based hand rub	Yes	No	Yes	No	Yes	Yes	Yes	Yes	Yes	Yes	Yes	Yes	Yes	Sometimes	Sometimes	Sometimes	Always	Sometimes	Sometimes	Sometimes	Always	Always	Sometimes	Sometimes	Sometimes	Always	Always	Sometimes	Sometimes	Always	Sometimes	Always	Always	Sometimes	Always	Never	Sometimes	Never	Never
	2020-11-11 11:46:19	Yes	Female	18-20	Sport and Movement Studies	3rd	Undergraduate Student	Campus Residence Off Site	3–5 times	I use alcohol based hand rub	Same as Before COVID-19	No	Yes	Yes	Yes	Yes	Yes	Yes	No	Yes	No	No	Yes	Always	Sometimes	Never	Always	Sometimes	Sometimes	Always	Never	Sometimes	Always	Sometimes	Sometimes	Always	Always	Always	Sometimes	Sometimes	Always	Always	Always	Always	Always	Always	Sometimes	Sometimes	Always
	2020-11-12 18:47:59	Yes	Female	>25	Podiatry	1st	Undergraduate Student	With Family/ Partner/ Spouse	3–5 times	I use alcohol based hand rub	Yes	Yes	Yes	No	Yes	Yes	Yes	Yes	Yes	Yes	No	No	No	Always	Always	Sometimes	Always	Always	Sometimes	Always	Always	Never	Sometimes	Sometimes	Sometimes	Always	Always	Always	Sometimes	Sometimes	Always	Always	Always	Always	Always	Always	Never	Always	Always
	2020-11-12 19:28:20	Yes	Female	18-20	Podiatry	1st	Undergraduate Student	Campus Residence Off Site	3–5 times	I use alcohol based hand rub	Yes	Yes	Yes	No	Yes	Yes	Yes	Yes	No	Yes	No	Yes	Yes	Always	Sometimes	Sometimes	Always	Sometimes	Sometimes	Sometimes	Always	Sometimes	Sometimes	Always	Sometimes	Always	Always	Always	Always	Sometimes	Always	Always	Sometimes	Always	Always	Always	Sometimes	Always	Sometimes
	2020-11-16 15:12:16	Yes	Female	21-25	Optometry	4th	Undergraduate Student	With Family/ Partner/ Spouse	6–10 times	No time	Yes	Yes	No	No	Yes	Yes	Yes	Yes	No	Yes	No	No	No	Always	Always	Sometimes	Always	Always	Never	Sometimes	Always	Always	Sometimes	Sometimes	Sometimes	Sometimes	Always	Never	Never	Sometimes	Always	Always	Always	Sometimes	Sometimes	Sometimes	Sometimes	Sometimes	Sometimes
	2020-11-16 15:21:53	Yes	Female	21-25	Optometry	4th	Undergraduate Student	With Family/ Partner/ Spouse	3–5 times	No time, I use alcohol based hand rub	Yes	No	No	Yes	Yes	Yes	Yes	No	Yes	Yes	No	Yes	No	Always	Always	Never	Always	Always	Sometimes	Always	Always	Never	Sometimes	Never	Sometimes	Sometimes	Sometimes	Sometimes	Sometimes	Sometimes	Always	Always	Always	Never	Always	Always	Never	Always	Always
	2020-11-16 15:44:51	Yes	Male	21-25	Optometry	4th	Undergraduate Student	Campus Residence Off Site	3–5 times	I work too far from the sink, No need, No time, I use alcohol based hand rub	Same as Before COVID-19	No	Yes	No	Yes	No	Yes	Yes	Yes	Yes	No	Yes	Yes	Always	Sometimes	Never	Always	Always	Sometimes	Always	Always	Always	Always	Always	Sometimes	Always	Always	Always	Sometimes	Sometimes	Always	Always	Always	Always	Sometimes	Always	Always	Never	Always
	2020-11-16 16:45:19	Yes	Female	21-25	Optometry	4th	Undergraduate Student	Campus Residence On Site	3–5 times	I wear gloves, therefore I do not need to wash my hands that often., I use alcohol based hand rub	Yes	No	Yes	No	Yes	Yes	Yes	Yes	Yes	Yes	Yes	Yes	Yes	Sometimes	Sometimes	Sometimes	Always	Always	Always	Always	Always	Never	Always	Always	Always	Always	Always	Always	Always	Always	Sometimes	Always	Always	Always	Always	Sometimes	Never	Always	Always
	2020-11-16 17:28:35	Yes	Female	21-25	Optometry	4th	Undergraduate Student	With Family/ Partner/ Spouse	11 and over	No time	Same as Before COVID-19	Yes	Yes	No	Yes	Yes	Yes	No	Yes	No	No	Yes	No	Sometimes	Sometimes	Never	Always	Always	Never	Never	Always	Always	Never	Sometimes	Sometimes	Never	Always	Always	Sometimes	Never	Always	Always	Always	Always	Always	Always	Never	Always	Always
	2020-11-16 20:08:22	Yes	Female	>25	Optometry	4th	Undergraduate Student	With Family/ Partner/ Spouse	3–5 times	I use alcohol based hand rub	Yes	Yes	Yes	No	Yes	Yes	Yes	No	Yes	Yes	No	No	Yes	Sometimes	Sometimes	Sometimes	Always	Sometimes	Sometimes	Sometimes	Never	Sometimes	Sometimes	Never	Sometimes	Always	Always	Never	Sometimes	Sometimes	Never	Always	Always	Sometimes	Sometimes	Never	Never	Always	Sometimes
	2020-11-16 20:09:04	Yes	Female	18-20	Optometry	2nd	Undergraduate Student	With Family/ Partner/ Spouse	3–5 times	No need	Yes	Yes	Yes	No	Yes	Yes	Yes	Yes	No	Yes	No	No	Yes	Always	Always	Never	Always	Always	Always	Always	Always	Never	Sometimes	Sometimes	Sometimes	Always	Always	Sometimes	Sometimes	Sometimes	Sometimes	Always	Always	Always	Always	Always	Sometimes	Sometimes	Always
	2020-11-16 20:28:43	Yes	Male	21-25	Optometry	3rd	Undergraduate Student	With Family/ Partner/ Spouse	6–10 times	Keep forgetting, I use alcohol based hand rub	Yes	Yes	Yes	No	Yes	Yes	Yes	Yes	Yes	Yes	No	No	Yes	Always	Sometimes	Always	Always	Always	Sometimes	Always	Always	Never	Sometimes	Always	Always	Always	Always	Sometimes	Always	Sometimes	Always	Always	Always	Sometimes	Always	Sometimes	Never	Always	Always
	2020-11-16 20:31:44	Yes	Male	21-25	Optometry	3rd	Undergraduate Student	Commune	11 and over	I use alcohol based hand rub	Yes	No	Yes	No	Yes	Yes	Yes	Yes	Yes	Yes	No	No	Yes	Always	Sometimes	Never	Always	Always	Always	Sometimes	Sometimes	Sometimes	Sometimes	Sometimes	Sometimes	Sometimes	Sometimes	Sometimes	Sometimes	Sometimes	Sometimes	Sometimes	Sometimes	Sometimes	Sometimes	Sometimes	Sometimes	Sometimes	Sometimes
	2020-11-17 02:46:44	Yes	Female	21-25	Optometry	2nd	Undergraduate Student	Campus Residence On Site	1–2 times	Keep forgetting	Same as Before COVID-19	No	Yes	No	Yes	Yes	Yes	Yes	No	No	Yes	Yes	Yes	Sometimes	Sometimes	Sometimes	Sometimes	Sometimes	Sometimes	Sometimes	Sometimes	Always	Sometimes	Always	Sometimes	Always	Sometimes	Sometimes	Sometimes	Sometimes	Sometimes	Always	Always	Never	Always	Always	Sometimes	Sometimes	Always
	2020-11-17 02:55:45	Yes	Male	21-25	Optometry	2nd	Undergraduate Student	Campus Residence Off Site	1–2 times	I work too far from the sink, No time, Keep forgetting, I use alcohol based hand rub	Yes	Yes	Yes	No	Yes	Yes	Yes	Yes	No	Yes	No	Yes	Yes	Always	Sometimes	Sometimes	Sometimes	Sometimes	Sometimes	Sometimes	Always	Always	Sometimes	Always	Always	Always	Always	Always	Always	Always	Sometimes	Always	Always	Sometimes	Always	Always	Sometimes	Always	Always
	2020-11-17 05:23:16	Yes	Male	18-20	Optometry	2nd	Undergraduate Student	With Family/ Partner/ Spouse	6–10 times	Keep forgetting	Same as Before COVID-19	Yes	Yes	Yes	Yes	Yes	Yes	Yes	Yes	Yes	No	No	Yes	Always	Always	Sometimes	Always	Sometimes	Never	Never	Always	Sometimes	Not Applicable	Sometimes	Sometimes	Sometimes	Always	Never	Always	Never	Sometimes	Sometimes	Sometimes	Sometimes	Always	Sometimes	Sometimes	Sometimes	Sometimes
	2020-11-17 06:13:47	Yes	Female	18-20	Optometry	2nd	Undergraduate Student	Campus Residence On Site	11 and over	Keep forgetting, I use alcohol based hand rub	Yes	No	Yes	No	Yes	Yes	No	Yes	Yes	Yes	No	Yes	Yes	Sometimes	Sometimes	Sometimes	Always	Sometimes	Always	Sometimes	Always	Never	Never	Sometimes	Sometimes	Sometimes	Sometimes	Sometimes	Sometimes	Sometimes	Sometimes	Sometimes	Sometimes	Sometimes	Sometimes	Always	Always	Always	Sometimes
	2020-11-17 09:39:17	Yes	Male	21-25	Optometry	4th	Undergraduate Student	With Family/ Partner/ Spouse	3–5 times	I use alcohol based hand rub	Yes	Yes	Yes	Yes	No	Yes	Yes	Yes	No	Yes	Yes	Yes	Yes	Sometimes	Sometimes	Never	Always	Sometimes	Sometimes	Always	Always	Sometimes	Never	Sometimes	Sometimes	Always	Always	Never	Sometimes	Sometimes	Sometimes	Always	Always	Always	Always	Sometimes	Sometimes	Sometimes	Sometimes
	2020-11-17 19:07:21	Yes	Female	>25	Optometry	4th	Undergraduate Student	Campus Residence Off Site	6–10 times	I use alcohol based hand rub	Yes	No	Yes	No	Yes	Yes	Yes	Yes	Yes	Yes	Yes	Yes	No	Always	Always	Never	Always	Always	Sometimes	Always	Always	Sometimes	Always	Always	Always	Always	Always	Sometimes	Sometimes	Sometimes	Always	Always	Always	Always	Always	Always	Never	Always	Sometimes
	2020-11-17 20:42:40	Yes	Female	21-25	Optometry	4th	Undergraduate Student	With Family/ Partner/ Spouse	6–10 times	Keep forgetting	Yes	Yes	Yes	No	Yes	Yes	Yes	Yes	Yes	Yes	No	No	Yes	Always	Always	Sometimes	Always	Always	Sometimes	Always	Always	Never	Always	Always	Sometimes	Always	Always	Sometimes	Always	Sometimes	Always	Always	Always	Sometimes	Sometimes	Sometimes	Sometimes	Always	Always
	2020-11-17 22:49:47	Yes	Male	21-25	Optometry	3rd	Undergraduate Student	Campus Residence Off Site	1–2 times	Keep forgetting	Same as Before COVID-19	No	Yes	No	Yes	Yes	Yes	Yes	Yes	Yes	Yes	Yes	Yes	Sometimes	Sometimes	Sometimes	Sometimes	Sometimes	Sometimes	Always	Sometimes	Never	Always	Never	Always	Never	Always	Never	Sometimes	Sometimes	Sometimes	Always	Always	Sometimes	Never	Sometimes	Always	Always	Sometimes
	2020-11-18 07:21:19	Yes	Female	21-25	Optometry	3rd	Undergraduate Student	Commune	11 and over	No time, I use alcohol based hand rub	Yes	Yes	Yes	Yes	Yes	Yes	Yes	Yes	Yes	Yes	No	No	Yes	Sometimes	Sometimes	Sometimes	Always	Always	Sometimes	Sometimes	Sometimes	Never	Sometimes	Sometimes	Always	Always	Always	Sometimes	Sometimes	Sometimes	Sometimes	Always	Always	Always	Always	Always	Never	Never	Always
	2020-11-18 10:05:08	Yes	Female	21-25	Optometry	4th	Undergraduate Student	Commune	3–5 times	Keep forgetting	Yes	No	No	Yes	Yes	Yes	Yes	No	No	Yes	No	No	Yes	Sometimes	Never	Never	Always	Sometimes	Never	Sometimes	Sometimes	Sometimes	Never	Never	Sometimes	Sometimes	Sometimes	Never	Never	Never	Sometimes	Always	Always	Always	Sometimes	Sometimes	Never	Never	Never
	2020-11-20 13:22:43	Yes	Female	>25	Complimentary Medicine	6th	Postgraduate Student	With Family/ Partner/ Spouse	11 and over	I use alcohol based hand rub	Same as Before COVID-19	No	Yes	No	Yes	Yes	Yes	No	Yes	Yes	No	Yes	Yes	Always	Always	Always	Always	Always	Always	Always	Always	Sometimes	Always	Always	Always	Always	Always	Never	Always	Never	Always	Always	Always	Sometimes	Always	Always	Never	Always	Always
	2020-11-20 08:58:47	Yes	Female	>25	Biomedical Science	2nd	Undergraduate Student	Campus Residence On Site	3–5 times	Side effects of soap	Yes	No	Yes	No	Yes	Yes	Yes	Yes	No	Yes	No	No	Yes	Always	Sometimes	Never	Always	Sometimes	Sometimes	Sometimes	Sometimes	Always	Sometimes	Sometimes	Always	Always	Sometimes	Sometimes	Sometimes	Not Applicable	Never	Sometimes	Sometimes	Never	Sometimes	Sometimes	Sometimes	Sometimes	Sometimes
	2020-11-20 13:24:01	Yes	Female	21-25	Chiropractic	6th	Postgraduate Student	With Family/ Partner/ Spouse	6–10 times	No need, I use alcohol based hand rub	Same as Before COVID-19	No	Yes	No	Yes	Yes	Yes	Yes	No	Yes	Yes	No	Yes	Always	Sometimes	Not Applicable	Always	Sometimes	Sometimes	Always	Always	Not Applicable	Sometimes	Sometimes	Sometimes	Always	Always	Sometimes	Sometimes	Always	Sometimes	Always	Always	Sometimes	Always	Always	Never	Always	Sometimes
	2020-11-20 13:26:46	Yes	Female	21-25	Environmental Health	3rd	Undergraduate Student	Campus Residence Off Site	3–5 times	Keep forgetting	Yes	No	Yes	No	Yes	Yes	Yes	Yes	No	Yes	Yes	Yes	No	Always	Always	Never	Always	Sometimes	Never	Sometimes	Always	Always	Sometimes	Sometimes	Sometimes	Always	Always	Always	Sometimes	Sometimes	Always	Sometimes	Sometimes	Never	Always	Always	Sometimes	Sometimes	Sometimes
	2020-11-20 13:27:23	Yes	Female	>25	Complimentary Medicine	4th	Postgraduate Student	With Family/ Partner/ Spouse	11 and over	No time, I use alcohol based hand rub	Same as Before COVID-19	No	Yes	Yes	Yes	Yes	Yes	Yes	No	Yes	No	Yes	No	Always	Always	Sometimes	Always	Always	Always	Sometimes	Always	Never	Always	Always	Always	Always	Always	Always	Always	Sometimes	Sometimes	Always	Always	Sometimes	Always	Always	Never	Sometimes	Always
	2020-11-20 13:27:42	Yes	Female	21-25	Nursing	4th	Undergraduate Student		11 and over	I use alcohol based hand rub	Yes	No	Yes	No	Yes	Yes	Yes	Yes	Yes	Yes	Yes	Yes	No	Always	Always	Always	Always	Always	Always	Always	Always	Always	Always	Always	Always	Always	Always	Always	Always	Always	Always	Always	Always	Always	Always	Always	Always	Always	Always
	2020-11-20 13:27:52	Yes	Female	21-25	Optometry	2nd	Undergraduate Student	Campus Residence Off Site	3–5 times	I work too far from the sink	Yes	No	Yes	No	Yes	Yes	Yes	Yes	No	Yes	Yes	Yes	Yes	Sometimes	Sometimes	Sometimes	Always	Sometimes	Sometimes	Always	Always	Sometimes	Sometimes	Sometimes	Sometimes	Always	Always	Always	Sometimes	Sometimes	Always	Always	Always	Always	Always	Always	Sometimes	Sometimes	Sometimes
	2020-11-20 13:28:24	Yes	Female	21-25	Environmental Health	4th	Undergraduate Student	Commune	6–10 times	Keep forgetting	Yes	No	Yes	Yes	Yes	Yes	Yes	Yes	Yes	Yes	Yes	Yes	No	Always	Always	Never	Always	Always	Sometimes	Always	Sometimes	Never	Sometimes	Sometimes	Sometimes	Always	Always	Always	Always	Always	Always	Always	Always	Always	Always	Always	Sometimes	Always	Always
	2020-11-20 13:28:47	Yes	Male	21-25	Sport and Movement Studies	2nd	Undergraduate Student	With Family/ Partner/ Spouse	3–5 times	Keep forgetting	Yes	Yes	Yes	Yes	Yes	Yes	Yes	Yes	No	Yes	Yes	Yes	Yes	Always	Always	Sometimes	Always	Always	Sometimes	Always	Always	Not Applicable	Sometimes	Always	Sometimes	Always	Always	Always	Always	Sometimes	Always	Always	Always	Always	Always	Always	Sometimes	Sometimes	Sometimes
	2020-11-20 13:29:20	Yes	Female	21-25	MIRS	3rd	Undergraduate Student	Campus Residence Off Site	11 and over	I wear gloves, therefore I do not need to wash my hands that often.	Same as Before COVID-19	Yes	Yes	No	Yes	Yes	Yes	Yes	Yes	Yes	Yes	Yes	No	Always	Always	Sometimes	Always	Always	Sometimes	Sometimes	Always	Never	Always	Always	Always	Always	Always	Always	Always	Always	Always	Always	Always	Sometimes	Always	Always	Never	Always	Always
	2020-11-20 13:29:28	Yes	Male	21-25	Optometry	2nd	Undergraduate Student	Campus Residence Off Site	3–5 times	I work too far from the sink, Keep forgetting, I use alcohol based hand rub	Yes	Yes	Yes	No	Yes	Yes	Yes	Yes	Yes	Yes	No	Yes	Yes	Always	Sometimes	Never	Always	Always	Sometimes	Sometimes	Sometimes	Sometimes	Sometimes	Sometimes	Sometimes	Always	Always	Always	Sometimes	Never	Always	Always	Always	Always	Always	Always	Sometimes	Sometimes	Sometimes
	2020-11-20 13:29:30	Yes	Female	>25	Nursing	2nd	Undergraduate Student	With Family/ Partner/ Spouse	11 and over	I use alcohol based hand rub	Same as Before COVID-19	Yes	Yes	No	Yes	Yes	Yes	Yes	Yes	Yes	Yes	Yes	No	Always	Always	Always	Always	Always	Always	Always	Always	Sometimes	Always	Always	Always	Always	Always	Always	Always	Always	Always	Always	Always	Always	Always	Always	Sometimes	Always	Always
	2020-11-20 13:29:55	Yes	Female	18-20	Environmental Health	2nd	Undergraduate Student	Campus Residence Off Site	3–5 times	Keep forgetting	Same as Before COVID-19	No	Yes	Yes	Yes	Yes	Yes	No	No	Yes	Yes	Yes	No	Always	Always	Sometimes	Always	Sometimes	Sometimes	Always	Sometimes	Always	Sometimes	Sometimes	Sometimes	Always	Always	Sometimes	Sometimes	Sometimes	Always	Always	Always	Always	Always	Sometimes	Sometimes	Always	Always
	2020-11-20 13:30:30	Yes	Male	21-25	Environmental Health	4th	Undergraduate Student	Campus Residence Off Site	11 and over	No time, I use alcohol based hand rub	Yes	Yes	Yes	No	Yes	Yes	Yes	Yes	Yes	Yes	Yes	Yes	Yes	Always	Always	Never	Always	Always	Sometimes	Sometimes	Sometimes	Always	Sometimes	Always	Sometimes	Always	Always	Sometimes	Never	Always	Always	Always	Always	Sometimes	Always	Always	Never	Always	Always
	2020-11-20 13:30:41	Yes	Male	18-20	Environmental Health	1st	Undergraduate Student	Campus Residence Off Site	3–5 times	I work too far from the sink, Keep forgetting	Yes	No	Yes	No	Yes	Yes	Yes	Yes	Yes	Yes	Yes	No	Yes	Sometimes	Sometimes	Sometimes	Sometimes	Sometimes	Never	Sometimes	Sometimes	Sometimes	Never	Sometimes	Sometimes	Always	Always	Sometimes	Always	Sometimes	Sometimes	Always	Always	Sometimes	Always	Always	Sometimes	Sometimes	Always
	2020-11-20 13:30:44	Yes	Male	>25	Environmental Health	1st	Postgraduate Student	With Family/ Partner/ Spouse	3–5 times	I use alcohol based hand rub	Yes	Yes	No	No	Yes	Yes	Yes	Yes	Yes	Yes	No	No	Yes	Always	Sometimes	Never	Always	Sometimes	Not Applicable	Not Applicable	Always	Not Applicable	Always	Always	Always	Not Applicable	Not Applicable	Never	Sometimes	Sometimes	Sometimes	Always	Always	Sometimes	Always	Always	Sometimes	Sometimes	Sometimes
	2020-11-20 13:31:02	Yes	Male	>25	Sport and Movement Studies	3rd	Undergraduate Student	Campus Residence Off Site	6–10 times	I use alcohol based hand rub	Yes	Yes	Yes	Yes	Yes	Yes	No	Yes	Yes	Yes	Yes	No	No	Always	Sometimes	Not Applicable	Always	Always	Always	Always	Always	Always	Always	Always	Always	Always	Always	Always	Always	Always	Always	Sometimes	Always	Always	Always	Always	Sometimes	Never	Never
	2020-11-20 13:31:52	Yes	Female	21-25	Chiropractic	3rd	Undergraduate Student	Commune	6–10 times	Side effects of soap	Yes	Yes	No	No	Yes	Yes	Yes	Yes	Yes	Yes	No	Yes	No	Sometimes	Sometimes	Never	Always	Always	Sometimes	Sometimes	Always	Sometimes	Sometimes	Sometimes	Sometimes	Always	Always	Never	Always	Sometimes	Always	Always	Sometimes	Sometimes	Sometimes	Sometimes	Never	Always	Sometimes
	2020-11-20 13:31:57	Yes	Male	21-25	Environmental Health	2nd	Undergraduate Student	Campus Residence Off Site	1–2 times	Keep forgetting	Same as Before COVID-19	Yes	Yes	Yes	Yes	Yes	Yes	Yes	Yes	No	No	No	No	Sometimes	Always	Always	Always	Sometimes	Never	Never	Never	Sometimes	Always	Never	Always	Sometimes	Sometimes	Always	Sometimes	Sometimes	Sometimes	Always	Sometimes	Sometimes	Sometimes	Sometimes	Sometimes	Always	Sometimes
	2020-11-20 13:32:08	Yes	Female	18-20	MIRS	1st	Undergraduate Student	With Family/ Partner/ Spouse	6–10 times	I use alcohol based hand rub	Yes	No	Yes	No	Yes	Yes	Yes	No	No	Yes	No	No	No	Always	Sometimes	Never	Always	Always	Sometimes	Always	Always	Never	Sometimes	Sometimes	Always	Sometimes	Sometimes	Never	Sometimes	Never	Always	Always	Always	Sometimes	Always	Always	Sometimes	Always	Always
	2020-11-20 13:32:20	Yes	Female	21-25	Nursing	3rd	Undergraduate Student	Campus Residence Off Site	11 and over	I use alcohol based hand rub	Yes	Yes	Yes	Yes	Yes	Yes	Yes	Yes	Yes	Yes	Yes	Yes	Yes	Always	Always	Never	Always	Always	Always	Always	Always	Never	Always	Always	Always	Always	Always	Always	Sometimes	Always	Sometimes	Always	Always	Always	Always	Always	Never	Sometimes	Always
	2020-11-20 13:32:33	Yes	Female	>25	Environmental Health	2nd	Postgraduate Student	With Family/ Partner/ Spouse	11 and over	I use alcohol based hand rub	Same as Before COVID-19	Yes	Yes	No	Yes	Yes	Yes	Yes	No	Yes	No	Yes	Yes	Always	Always	Never	Always	Always	Sometimes	Sometimes	Always	Always	Sometimes	Sometimes	Sometimes	Always	Always	Always	Sometimes	Sometimes	Sometimes	Sometimes	Sometimes	Sometimes	Sometimes	Always	Sometimes	Always	Always
	2020-11-20 13:32:42	Yes	Male	18-20	Emergency Medical Care	1st	Undergraduate Student	Commune	6–10 times	Keep forgetting	Yes	Yes	Yes	Yes	No	Yes	Yes	Yes	Yes	Yes	No	No	No	Sometimes	Sometimes	Never	Sometimes	Sometimes	Never	Never	Never	Never	Never	Sometimes	Sometimes	Not Applicable	Not Applicable	Never	Never	Never	Sometimes	Sometimes	Sometimes	Never	Never	Never	Sometimes	Always	Sometimes
	2020-11-20 13:33:09	Yes	Male	21-25	Podiatry	2nd	Undergraduate Student	Campus Residence On Site	3–5 times	Keep forgetting, I use alcohol based hand rub	Yes	No	Yes	No	Yes	No	Yes	Yes	No	Yes	Yes	No	No	Always	Always	Never	Always	Always	Sometimes	Sometimes	Sometimes	Always	Sometimes	Always	Always	Always	Always	Sometimes	Sometimes	Always	Always	Always	Always	Always	Always	Always	Sometimes	Always	Always
	2020-11-20 13:33:10	Yes	Female	>25	Emergency Medical Care	6th	Postgraduate Student	With Family/ Partner/ Spouse	6–10 times	I use alcohol based hand rub	Yes	No	Yes	No	Yes	Yes	Yes	Yes	Yes	Yes	Yes	Yes	Yes	Always	Sometimes	Not Applicable	Always	Sometimes	Sometimes	Not Applicable	Always	Always	Sometimes	Sometimes	Sometimes	Always	Always	Always	Sometimes	Sometimes	Sometimes	Always	Always	Sometimes	Always	Always	Sometimes	Sometimes	Always
	2020-11-20 13:33:13	Yes	Female	18-20	Environmental Health	1st	Undergraduate Student	Commune	11 and over	I use alcohol based hand rub	Yes	No	Yes	Yes	Yes	Yes	Yes	Yes	No	Yes	No	No	Yes	Always	Always	Never	Always	Always	Always	Always	Always	Always	Sometimes	Always	Always	Always	Always	Always	Sometimes	Sometimes	Always	Always	Always	Sometimes	Always	Sometimes	Sometimes	Always	Never
	2020-11-20 13:33:26	Yes	Male	18-20	Environmental Health	1st	Undergraduate Student	Campus Residence Off Site	3–5 times	Keep forgetting	Yes	No	Yes	Yes	Yes	Yes	Yes	Yes	No	Yes	Yes	No	Yes	Always	Always	Sometimes	Always	Always	Sometimes	Sometimes	Sometimes	Always	Sometimes	Always	Sometimes	Sometimes	Always	Never	Sometimes	Always	Sometimes	Always	Always	Sometimes	Sometimes	Sometimes	Never	Sometimes	Sometimes
	2020-11-20 13:34:43	Yes	Female	18-20	Environmental Health	1st	Undergraduate Student	Campus Residence Off Site	6–10 times	Keep forgetting	Yes	No	Yes	No	Yes	Yes	Yes	Yes	Yes	Yes	Yes	Yes	Yes	Always	Always	Sometimes	Always	Always	Always	Always	Always	Not Applicable	Always	Always	Always	Always	Always	Always	Always	Always	Always	Always	Always	Always	Always	Always	Never	Always	Sometimes
	2020-11-20 13:35:25	Yes	Female	18-20	Environmental Health	2nd	Undergraduate Student	Campus Residence Off Site	6–10 times	Keep forgetting	Yes	No	Yes	Yes	Yes	Yes	Yes	Yes	Yes	Yes	Yes	Yes	Yes	Always	Always	Sometimes	Sometimes	Always	Always	Always	Always	Sometimes	Sometimes	Always	Always	Sometimes	Always	Always	Sometimes	Sometimes	Sometimes	Always	Sometimes	Sometimes	Always	Always	Sometimes	Always	Sometimes
	2020-11-20 13:35:32	Yes	Female	>25	Nursing	3rd	Postgraduate Student	With Family/ Partner/ Spouse	11 and over	I use alcohol based hand rub	Yes	No	Yes	No	Yes	Yes	Yes	Yes	No	Yes	No	No	Yes	Always	Always	Never	Always	Always	Sometimes	Always	Always	Never	Always	Sometimes	Sometimes	Sometimes	Always	Sometimes	Sometimes	Sometimes	Always	Always	Always	Sometimes	Always	Always	Never	Always	Never
	2020-11-20 13:35:51	Yes	Female	21-25	Sport and Movement Studies	2nd	Undergraduate Student	Campus Residence Off Site	6–10 times	I wear gloves, therefore I do not need to wash my hands that often., I use alcohol based hand rub	Yes	Yes	Yes	No	Yes	Yes	Yes	Yes	No	Yes	Yes	No	Yes	Sometimes	Never	Sometimes	Always	Sometimes	Always	Always	Sometimes	Not Applicable	Always	Sometimes	Always	Sometimes	Always	Always	Sometimes	Always	Always	Sometimes	Always	Never	Always	Always	Sometimes	Always	Sometimes
	2020-11-20 13:36:03	Yes	Female	18-20	Podiatry	1st	Undergraduate Student	Commune	6–10 times	I use alcohol based hand rub	Yes	No	Yes	No	Yes	Yes	Yes	Yes	No	Yes	Yes	Yes	Yes	Always	Always	Sometimes	Always	Always	Always	Always	Sometimes	Never	Always	Sometimes	Always	Always	Always	Always	Always	Sometimes	Sometimes	Always	Always	Always	Always	Always	Never	Never	Always
	2020-11-20 13:36:39	Yes	Female	18-20	MIRS	2nd	Undergraduate Student	Alone	3–5 times	I use alcohol based hand rub	Yes	No	Yes	Yes	Yes	Yes	Yes	Yes	Yes	Yes	Yes	Yes	No	Always	Always	Sometimes	Always	Sometimes	Sometimes	Sometimes	Sometimes	Sometimes	Sometimes	Always	Always	Always	Always	Always	Sometimes	Always	Always	Sometimes	Sometimes	Always	Always	Sometimes	Sometimes	Always	Always
	2020-11-20 13:36:42	Yes	Female	18-20	Biomedical Science	2nd	Undergraduate Student	With Family/ Partner/ Spouse	3–5 times	I use alcohol based hand rub	Yes	No	Yes	No	Yes	Yes	Yes	Yes	No	Yes	Yes	Yes	Yes	Always	Always	Sometimes	Always	Always	Always	Always	Never	Never	Always	Sometimes	Sometimes	Always	Always	Always	Always	Always	Never	Always	Always	Never	Always	Always	Never	Always	Always
	2020-11-20 13:36:49	Yes	Male	18-20	Emergency Medical Care	1st	Undergraduate Student	Commune	3–5 times	Side effects of soap	Same as Before COVID-19	No	Yes	No	Yes	Yes	Yes	Yes	Yes	Yes	Yes	Yes	Yes	Always	Always	Never	Always	Sometimes	Sometimes	Always	Sometimes	Sometimes	Sometimes	Sometimes	Sometimes	Not Applicable	Not Applicable	Never	Sometimes	Always	Always	Always	Always	Always	Always	Always	Sometimes	Never	Always
	2020-11-20 13:37:49	Yes	Male	21-25	Podiatry	3rd	Undergraduate Student	Campus Residence Off Site	6–10 times	I use alcohol based hand rub	Yes	Yes	Yes	No	Yes	Yes	Yes	Yes	Yes	Yes	Yes	Yes	Yes	Always	Always	Never	Always	Always	Sometimes	Always	Sometimes	Not Applicable	Sometimes	Always	Always	Always	Always	Sometimes	Always	Sometimes	Always	Sometimes	Sometimes	Always	Always	Always	Sometimes	Sometimes	Always
	2020-11-20 13:38:29	Yes	Male	21-25	Biomedical Science	3rd	Undergraduate Student	Campus Residence Off Site	6–10 times	Keep forgetting	Same as Before COVID-19	Yes	No	No	Yes	Yes	Yes	No	No	Yes	Yes	Yes	No	Always	Always	Never	Always	Always	Always	Always	Always	Always	Always	Always	Always	Always	Always	Always	Always	Always	Always	Always	Always	Always	Always	Always	Always	Always	Always
	2020-11-20 13:39:03	Yes	Female	18-20	Sport and Movement Studies	1st	Undergraduate Student	Campus Residence On Site	3–5 times	Keep forgetting	Yes	Yes	No	Yes	Yes	Yes	Yes	Yes	Yes	Yes	No	No	No	Sometimes	Sometimes	Sometimes	Always	Sometimes	Sometimes	Always	Sometimes	Sometimes	Never	Sometimes	Sometimes	Always	Always	Sometimes	Sometimes	Sometimes	Always	Always	Always	Always	Always	Always	Never	Always	Sometimes
	2020-11-20 13:39:51	Yes	Female	21-25	Environmental Health	2nd	Undergraduate Student	Campus Residence Off Site	3–5 times	Keep forgetting, I use alcohol based hand rub	Yes	No	Yes	Yes	Yes	Yes	Yes	Yes	Yes	Yes	No	No	No	Always	Always	Never	Always	Sometimes	Sometimes	Sometimes	Always	Sometimes	Always	Sometimes	Sometimes	Not Applicable	Not Applicable	Always	Never	Sometimes	Always	Always	Always	Always	Always	Always	Sometimes	Always	Always
	2020-11-20 13:40:01	Yes	Female	21-25	Environmental Health	3rd	Undergraduate Student	Campus Residence On Site	6–10 times	No need	Yes	No	Yes	No	Yes	Yes	Yes	Yes	Yes	Yes	Yes	Yes	Yes	Always	Always	Never	Always	Always	Sometimes	Always	Sometimes	Never	Sometimes	Never	Sometimes	Not Applicable	Not Applicable	Sometimes	Sometimes	Sometimes	Sometimes	Always	Always	Sometimes	Always	Always	Sometimes	Always	Always
	2020-11-20 13:40:02	Yes	Male	>25	Sport and Movement Studies	1st	Undergraduate Student	With Family/ Partner/ Spouse	3–5 times	Keep forgetting	Yes	Yes	Yes	No	Yes	Yes	Yes	Yes	No	Yes	Yes	No	Yes	Sometimes	Sometimes	Never	Always	Sometimes	Always	Always	Sometimes	Never	Always	Sometimes	Sometimes	Not Applicable	Not Applicable	Always	Sometimes	Not Applicable	Sometimes	Always	Sometimes	Sometimes	Always	Always	Sometimes	Always	Sometimes
	2020-11-20 13:40:12	Yes	Female	>25	Nursing	2nd	Postgraduate Student	With Family/ Partner/ Spouse	11 and over	I work too far from the sink, I wear gloves, therefore I do not need to wash my hands that often., I use alcohol based hand rub	Yes	No	Yes	No	Yes	Yes	Yes	Yes	Yes	Yes	Yes	Yes	No	Always	Sometimes	Sometimes	Always	Sometimes	Never	Sometimes	Always	Sometimes	Never	Sometimes	Sometimes	Sometimes	Always	Sometimes	Sometimes	Sometimes	Always	Always	Always	Never	Always	Always	Always	Always	Always
	2020-11-20 13:40:24	Yes	Female	18-20	Environmental Health	1st	Undergraduate Student	Campus Residence Off Site	3–5 times	Keep forgetting	Yes	Yes	Yes	No	Yes	Yes	Yes	Yes	No	Yes	No	Yes	Yes	Always	Sometimes	Not Applicable	Always	Sometimes	Sometimes	Never	Sometimes	Sometimes	Never	Sometimes	Sometimes	Always	Always	Always	Sometimes	Sometimes	Sometimes	Sometimes	Sometimes	Sometimes	Always	Always	Sometimes	Sometimes	Always
	2020-11-20 13:40:38	Yes	Male	21-25	Emergency Medical Care	2nd	Undergraduate Student	Campus Residence Off Site	11 and over	No time, Keep forgetting, I wear gloves, therefore I do not need to wash my hands that often.	Yes	No	Yes	Yes	Yes	Yes	Yes	Yes	Yes	Yes	No	Yes	No	Always	Always	Sometimes	Always	Sometimes	Sometimes	Always	Always	Sometimes	Sometimes	Always	Sometimes	Always	Always	Sometimes	Always	Sometimes	Sometimes	Always	Sometimes	Sometimes	Always	Always	Always	Sometimes	Always
	2020-11-20 13:40:39	Yes	Male	>25	Environmental Health	5th	Postgraduate Student	With Family/ Partner/ Spouse	6–10 times	No need	Same as Before COVID-19	No	Yes	No	Yes	Yes	Yes	Yes	Yes	Yes	No	Yes	Yes	Sometimes	Sometimes	Sometimes	Always	Sometimes	Sometimes	Sometimes	Always	Sometimes	Never	Sometimes	Sometimes	Always	Always	Sometimes	Sometimes	Never	Sometimes	Always	Always	Sometimes	Sometimes	Sometimes	Sometimes	Sometimes	Always
	2020-11-20 13:40:40	Yes	Female	18-20	Nursing	2nd	Undergraduate Student	Campus Residence Off Site	11 and over	No need	Yes	No	Yes	No	Yes	Yes	Yes	Yes	Yes	Yes	Yes	Yes	No	Always	Always	Sometimes	Always	Always	Sometimes	Sometimes	Always	Always	Sometimes	Always	Always	Always	Always	Always	Sometimes	Sometimes	Always	Always	Always	Never	Always	Always	Never	Always	Always
	2020-11-20 13:43:06	Yes	Female	21-25	Sport and Movement Studies	4th	Undergraduate Student	With Family/ Partner/ Spouse	3–5 times	No need	Same as Before COVID-19	No	No	Yes	Yes	Yes	Yes	Yes	Yes	Yes	Yes	No	Yes	Sometimes	Sometimes	Sometimes	Always	Sometimes	Sometimes	Sometimes	Always	Sometimes	Sometimes	Always	Sometimes	Always	Always	Sometimes	Always	Sometimes	Always	Always	Always	Always	Always	Always	Never	Always	Sometimes
	2020-11-20 13:46:27	Yes	Male	21-25	Sport and Movement Studies	1st	Undergraduate Student	Campus Residence Off Site	3–5 times	Keep forgetting	Yes	No	Yes	No	Yes	Yes	Yes	No	No	Yes	No	Yes	Yes	Always	Sometimes	Sometimes	Sometimes	Always	Sometimes	Always	Sometimes	Never	Sometimes	Sometimes	Always	Sometimes	Sometimes	Always	Always	Sometimes	Always	Always	Always	Always	Sometimes	Sometimes	Sometimes	Never	Sometimes
	2020-11-20 13:48:19	Yes	Female	18-20	Environmental Health	1st	Undergraduate Student	With Family/ Partner/ Spouse	3–5 times	I wear gloves, therefore I do not need to wash my hands that often., I use alcohol based hand rub	Yes	No	Yes	No	No	Yes	Yes	Yes	No	Yes	No	Yes	Yes	Always	Sometimes	Never	Always	Always	Never	Always	Never	Always	Sometimes	Always	Always	Sometimes	Always	Always	Never	Always	Never	Always	Sometimes	Always	Always	Always	Never	Always	Never
	2020-11-20 13:48:45	Yes	Female	>25	Environmental Health	1st	Postgraduate Student	With Family/ Partner/ Spouse	6–10 times	No need	Yes	No	Yes	No	No	Yes	Yes	Yes	Yes	Yes	No	Yes	No	Always	Never	Never	Always	Always	Never	Never	Always	Never	Never	Never	Sometimes	Always	Always	Always	Never	Never	Never	Never	Always	Always	Always	Never	Never	Never	Never
	2020-11-20 13:49:30	Yes	Female	21-25	Biomedical Science	3rd	Undergraduate Student	Commune	3–5 times	I use alcohol based hand rub	Yes	No	Yes	No	Yes	Yes	Yes	Yes	No	Yes	No	No	No	Always	Sometimes	Never	Always	Never	Never	Sometimes	Sometimes	Always	Sometimes	Always	Sometimes	Always	Always	Always	Sometimes	Never	Sometimes	Always	Sometimes	Sometimes	Sometimes	Sometimes	Sometimes	Sometimes	Sometimes
	2020-11-20 13:49:38	Yes	Male	18-20	Environmental Health	1st	Undergraduate Student	Campus Residence Off Site	6–10 times	Keep forgetting	Yes	No	Yes	No	Yes	Yes	Yes	Yes	Yes	Yes	No	Yes	Yes	Always	Sometimes	Always	Always	Always	Always	Always	Always	Sometimes	Sometimes	Always	Always	Always	Always	Always	Always	Sometimes	Sometimes	Sometimes	Never	Never	Always	Never	Sometimes	Sometimes	Always
	2020-11-20 13:49:59	Yes	Male	>25	Environmental Health	5th	Postgraduate Student	With Family/ Partner/ Spouse	3–5 times	I use alcohol based hand rub	Yes	Yes	No	No	Yes	Yes	Yes	Yes	No	Yes	No	No	Yes	Sometimes	Sometimes	Never	Always	Sometimes	Always	Always	Always	Always	Always	Sometimes	Always	Not Applicable	Not Applicable	Never	Sometimes	Sometimes	Always	Always	Always	Never	Sometimes	Sometimes	Never	Always	Sometimes
	2020-11-20 13:50:08	Yes	Female	>25	Nursing	1st	Postgraduate Student	With Family/ Partner/ Spouse	11 and over	I use alcohol based hand rub	Yes	Yes	Yes	Yes	Yes	Yes	Yes	Yes	No	No	No	Yes	Yes	Sometimes	Never	Never	Sometimes	Always	Sometimes	Always	Sometimes	Always	Sometimes	Sometimes	Sometimes	Always	Always	Never	Sometimes	Sometimes	Always	Always	Always	Sometimes	Always	Always	Never	Always	Never
	2020-11-20 13:51:15	Yes	Male	21-25	Podiatry	4th	Undergraduate Student	Campus Residence Off Site	6–10 times	I work too far from the sink, No time, Keep forgetting, I use alcohol based hand rub	Yes	Yes	Yes	No	Yes	Yes	Yes	Yes	Yes	Yes	No	Yes	Yes	Always	Always	Sometimes	Always	Sometimes	Sometimes	Sometimes	Never	Always	Never	Always	Sometimes	Always	Always	Sometimes	Never	Sometimes	Always	Always	Sometimes	Always	Always	Always	Sometimes	Always	Sometimes
	2020-11-20 13:51:20	Yes	Male	18-20	Complimentary Medicine	1st	Undergraduate Student	Campus Residence Off Site	3–5 times	I use alcohol based hand rub	Same as Before COVID-19	No	Yes	No	Yes	Yes	Yes	Yes	No	Yes	Yes	No	Yes	Always	Always	Never	Always	Not Applicable	Not Applicable	Not Applicable	Always	Sometimes	Never	Always	Never	Always	Always	Always	Not Applicable	Sometimes	Always	Always	Never	Never	Always	Always	Never	Always	Never
	2020-11-20 13:51:25	Yes	Female	>25	Environmental Health	2nd	Postgraduate Student	With Family/ Partner/ Spouse	3–5 times	I use alcohol based hand rub	Yes	Yes	Yes	No	Yes	Yes	Yes	Yes	Yes	Yes	Yes	Yes	Yes	Sometimes	Sometimes	Never	Always	Always	Sometimes	Always	Always	Never	Never	Sometimes	Sometimes	Always	Always	Always	Sometimes	Always	Sometimes	Always	Always	Never	Always	Always	Never	Always	Always
	2020-11-20 13:52:39	Yes	Male	>25	Environmental Health	1st	Postgraduate Student	Alone	1–2 times	Keep forgetting	Yes	Yes	Yes	No	Yes	Yes	Yes	Yes	Yes	Yes	Yes	Yes	Yes	Always	Sometimes	Never	Sometimes	Never	Sometimes	Sometimes	Always	Sometimes	Sometimes	Sometimes	Sometimes	Always	Always	Never	Never	Always	Sometimes	Sometimes	Sometimes	Sometimes	Sometimes	Sometimes	Always	Sometimes	Sometimes
	2020-11-20 13:53:00	Yes	Female	>25	Environmental Health	2nd	Postgraduate Student	Alone	6–10 times	I use alcohol based hand rub	Yes	Yes	Yes	Yes	Yes	Yes	Yes	Yes	Yes	Yes	No	Yes	Yes	Always	Always	Never	Always	Sometimes	Sometimes	Sometimes	Sometimes	Sometimes	Sometimes	Sometimes	Sometimes	Not Applicable	Not Applicable	Sometimes	Sometimes	Sometimes	Always	Sometimes	Always	Sometimes	Always	Sometimes	Sometimes	Sometimes	Sometimes
	2020-11-20 13:53:18	Yes	Male	21-25	Biomedical Science	3rd	Undergraduate Student	With Family/ Partner/ Spouse	6–10 times	I use alcohol based hand rub	Yes	No	Yes	No	No	Yes	Yes	Yes	Yes	Yes	No	Yes	No	Always	Always	Always	Always	Always	Always	Always	Always	Always	Always	Always	Always	Always	Always	Sometimes	Sometimes	Sometimes	Sometimes	Sometimes	Sometimes	Sometimes	Sometimes	Sometimes	Sometimes	Sometimes	Sometimes
	2020-11-20 13:56:52	Yes	Male	>25	Environmental Health	3rd	Postgraduate Student	With Family/ Partner/ Spouse	6–10 times	I work too far from the sink	Yes	Yes	Yes	No	Yes	Yes	Yes	Yes	Yes	Yes	Yes	Yes	Yes	Always	Always	Always	Always	Sometimes	Sometimes	Always	Always	Always	Always	Always	Always	Always	Always	Always	Always	Always	Always	Always	Always	Sometimes	Always	Always	Always	Sometimes	Sometimes
	2020-11-20 13:58:03	Yes	Female	18-20	Environmental Health	1st	Undergraduate Student	Commune	1–2 times	I work too far from the sink, Keep forgetting	Yes	No	Yes	No	Yes	Yes	Yes	Yes	No	Yes	Yes	No	No	Sometimes	Always	Never	Always	Always	Always	Sometimes	Sometimes	Sometimes	Sometimes	Sometimes	Sometimes	Always	Always	Always	Sometimes	Sometimes	Always	Always	Always	Always	Always	Always	Sometimes	Always	Always
	2020-11-20 13:59:20	Yes	Female	21-25	Sport and Movement Studies	1st	Undergraduate Student	Campus Residence Off Site	6–10 times	I use alcohol based hand rub	Yes	No	Yes	Yes	Yes	Yes	Yes	Yes	No	Yes	No	No	No	Always	Always	Sometimes	Always	Sometimes	Always	Sometimes	Sometimes	Sometimes	Always	Sometimes	Sometimes	Always	Always	Always	Sometimes	Sometimes	Sometimes	Sometimes	Sometimes	Sometimes	Sometimes	Sometimes	Sometimes	Sometimes	Sometimes
	2020-11-20 13:59:47	Yes	Female	18-20	Sport and Movement Studies	1st	Undergraduate Student	With Family/ Partner/ Spouse	3–5 times	Side effects of soap, I use alcohol based hand rub	Yes	Yes	Yes	No	Yes	Yes	Yes	Yes	Yes	Yes	No	Yes	Yes	Always	Always	Sometimes	Always	Always	Always	Always	Sometimes	Sometimes	Not Applicable	Sometimes	Sometimes	Always	Always	Never	Never	Sometimes	Sometimes	Always	Sometimes	Never	Always	Never	Never	Sometimes	Never
	2020-11-20 14:00:17	Yes	Female	18-20	Chiropractic	1st	Undergraduate Student	With Family/ Partner/ Spouse	6–10 times	I use alcohol based hand rub	Yes	Yes	Yes	Yes	Yes	Yes	Yes	Yes	Yes	Yes	Yes	Yes	Yes	Always	Always	Never	Always	Always	Sometimes	Always	Always	Never	Always	Sometimes	Sometimes	Always	Always	Sometimes	Always	Always	Always	Always	Always	Sometimes	Always	Always	Sometimes	Always	Sometimes
	2020-11-20 14:00:21	Yes	Female	21-25	Environmental Health	3rd	Undergraduate Student	Commune	6–10 times	I use alcohol based hand rub	Yes	No	Yes	No	Yes	Yes	Yes	Yes	Yes	Yes	Yes	Yes	No	Always	Sometimes	Never	Always	Sometimes	Sometimes	Sometimes	Sometimes	Sometimes	Sometimes	Sometimes	Sometimes	Sometimes	Always	Always	Sometimes	Never	Sometimes	Always	Always	Sometimes	Always	Always	Sometimes	Always	Sometimes
	2020-11-20 14:00:28	Yes	Female	18-20	Sport and Movement Studies	1st	Undergraduate Student	Campus Residence Off Site	1–2 times	Keep forgetting	Yes	Yes	Yes	Yes	Yes	Yes	No	No	No	Yes	No	No	Yes	Sometimes	Always	Never	Always	Sometimes	Sometimes	Sometimes	Sometimes	Always	Sometimes	Sometimes	Sometimes	Always	Always	Sometimes	Sometimes	Sometimes	Always	Always	Always	Always	Always	Always	Sometimes	Always	Never
	2020-11-20 14:01:02	Yes	Female	>25	Nursing	2nd	Postgraduate Student	Alone	11 and over	I use alcohol based hand rub	Same as Before COVID-19	Yes	Yes	No	Yes	Yes	Yes	Yes	Yes	Yes	Yes	Yes	No	Always	Always	Always	Always	Always	Always	Always	Always	Always	Always	Always	Always	Always	Always	Always	Always	Always	Always	Always	Always	Always	Always	Always	Always	Always	Always
	2020-11-20 14:01:05	Yes	Female	18-20	MIRS	1st	Undergraduate Student	Commune	6–10 times	Keep forgetting	Yes	No	Yes	No	Yes	Yes	Yes	Yes	Yes	Yes	No	Yes	Yes	Sometimes	Always	Never	Always	Sometimes	Sometimes	Always	Always	Always	Always	Sometimes	Sometimes	Always	Always	Sometimes	Sometimes	Never	Always	Sometimes	Always	Sometimes	Sometimes	Sometimes	Never	Always	Always
	2020-11-20 14:01:24	Yes	Male	>25	MIRS	1st	Undergraduate Student	Campus Residence Off Site	11 and over	I use alcohol based hand rub	Yes	No	Yes	No	Yes	Yes	Yes	Yes	Yes	Yes	Yes	Yes	Yes	Always	Always	Always	Always	Always	Sometimes	Always	Always	Never	Sometimes	Sometimes	Always	Always	Always	Always	Always	Sometimes	Always	Sometimes	Sometimes	Always	Always	Always	Sometimes	Always	Sometimes
	2020-11-20 14:01:31	Yes	Male	18-20	Environmental Health	2nd	Undergraduate Student	Campus Residence Off Site	3–5 times	I use alcohol based hand rub	Yes	No	Yes	Yes	Yes	Yes	Yes	Yes	Yes	Yes	Yes	Yes	No	Always	Sometimes	Never	Always	Sometimes	Sometimes	Always	Sometimes	Not Applicable	Not Applicable	Sometimes	Sometimes	Not Applicable	Always	Never	Sometimes	Sometimes	Sometimes	Always	Always	Always	Always	Always	Never	Always	Sometimes
	2020-11-20 14:02:14	Yes	Female	>25	Nursing	3rd	Undergraduate Student	With Family/ Partner/ Spouse	11 and over	Keep forgetting	Yes	No	Yes	No	Yes	Yes	Yes	Yes	Yes	Yes	Yes	Yes	Yes	Always	Always	Always	Always	Always	Always	Always	Always	Never	Always	Always	Always	Always	Always	Always	Always	Always	Always	Always	Always	Always	Always	Always	Never	Never	Never
	2020-11-20 14:02:32	Yes	Female	>25	Nursing	2nd	Postgraduate Student	With Family/ Partner/ Spouse	3–5 times	I use alcohol based hand rub	Yes	No	Yes	No	Yes	Yes	Yes	Yes	Yes	Yes	Yes	No	Yes	Sometimes	Sometimes	Never	Always	Never	Sometimes	Not Applicable	Always	Always	Sometimes	Always	Sometimes	Sometimes	Always	Never	Never	Always	Sometimes	Sometimes	Never	Never	Always	Always	Sometimes	Always	Never
	2020-11-20 14:03:01	Yes	Male	18-20	Environmental Health	1st	Undergraduate Student	Campus Residence Off Site	3–5 times	I work too far from the sink, Keep forgetting, I wear gloves, therefore I do not need to wash my hands that often.	Same as Before COVID-19	No	Yes	Yes	Yes	Yes	Yes	Yes	No	No	Yes	Yes	Yes	Always	Always	Sometimes	Always	Sometimes	Sometimes	Sometimes	Never	Sometimes	Sometimes	Always	Always	Always	Always	Always	Always	Always	Always	Always	Always	Always	Always	Always	Always	Always	Always
	2020-11-20 14:03:15	Yes	Female	>25	Nursing	8th	Postgraduate Student	With Family/ Partner/ Spouse	11 and over	I use alcohol based hand rub	Yes	No	Yes	No	Yes	Yes	Yes	Yes	Yes	Yes	Yes	Yes	Yes	Always	Never	Sometimes	Always	Sometimes	Never	Sometimes	Always	Never	Never	Always	Sometimes	Always	Always	Sometimes	Never	Sometimes	Sometimes	Always	Always	Never	Always	Always	Never	Always	Sometimes
	2020-11-20 14:03:16	Yes	Female	18-20	Environmental Health	1st	Undergraduate Student	Campus Residence On Site	1–2 times	Keep forgetting	Same as Before COVID-19	Yes	Yes	No	Yes	Yes	Yes	Yes	No	Yes	Yes	No	Yes	Sometimes	Never	Sometimes	Sometimes	Not Applicable	Not Applicable	Not Applicable	Never	Sometimes	Sometimes	Sometimes	Sometimes	Not Applicable	Not Applicable	Sometimes	Sometimes	Sometimes	Sometimes	Always	Sometimes	Never	Sometimes	Sometimes	Sometimes	Always	Sometimes
	2020-11-20 14:03:24	Yes	Female	21-25	Podiatry	3rd	Undergraduate Student	Campus Residence On Site	11 and over	I use alcohol based hand rub	Yes	No	Yes	No	Yes	Yes	Yes	Yes	Yes	Yes	No	No	No	Always	Always	Sometimes	Always	Always	Never	Always	Sometimes	Never	Sometimes	Sometimes	Sometimes	Always	Always	Sometimes	Sometimes	Never	Sometimes	Always	Always	Sometimes	Sometimes	Sometimes	Sometimes	Sometimes	Always
	2020-11-20 14:03:26	Yes	Female	18-20	Podiatry	2nd	Undergraduate Student	Commune	3–5 times	I work too far from the sink	Yes	Yes	Yes	No	Yes	Yes	Yes	Yes	Yes	Yes	No	No	Yes	Always	Always	Never	Always	Always	Not Applicable	Sometimes	Never	Not Applicable	Always	Sometimes	Sometimes	Always	Always	Sometimes	Never	Never	Always	Always	Always	Always	Always	Sometimes	Never	Always	Sometimes
	2020-11-20 14:03:50	Yes	Male	>25	Nursing	2nd	Postgraduate Student	With Family/ Partner/ Spouse	11 and over	I use alcohol based hand rub	Same as Before COVID-19	Yes	Yes	Yes	Yes	Yes	Yes	Yes	Yes	Yes	No	Yes	No	Always	Always	Always	Always	Always	Sometimes	Always	Always	Never	Always	Always	Always	Always	Always	Not Applicable	Sometimes	Never	Sometimes	Always	Always	Never	Always	Always	Never	Always	Always
	2020-11-20 14:03:51	Yes	Female	21-25	Chiropractic	6th	Postgraduate Student	With Family/ Partner/ Spouse	6–10 times	Side effects of soap	Yes	Yes	Yes	No	Yes	Yes	Yes	Yes	Yes	Yes	Yes	No	No	Always	Sometimes	Sometimes	Always	Always	Sometimes	Always	Never	Sometimes	Always	Always	Always	Always	Always	Never	Sometimes	Sometimes	Never	Always	Always	Never	Always	Always	Never	Always	Always
	2020-11-20 14:04:30	Yes	Female	>25	Environmental Health	8th	Postgraduate Student	With Family/ Partner/ Spouse	11 and over	I use alcohol based hand rub	Yes	Yes	Yes	No	Yes	Yes	Yes	Yes	Yes	Yes	Yes	No	Yes	Always	Always	Always	Always	Always	Always	Always	Always	Always	Always	Always	Always	Always	Always	Always	Always	Always	Always	Always	Always	Sometimes	Always	Always	Sometimes	Always	Always
	2020-11-20 14:05:48	Yes	Female	>25	MIRS	2nd	Postgraduate Student	With Family/ Partner/ Spouse	11 and over	I use alcohol based hand rub	Yes	No	Yes	No	No	Yes	Yes	Yes	No	Yes	No	No	Yes	Always	Always	Always	Always	Always	Always	Always	Always	Never	Always	Always	Always	Always	Always	Sometimes	Sometimes	Never	Sometimes	Always	Always	Always	Always	Never	Never	Sometimes	Always
	2020-11-20 14:06:17	Yes	Female	21-25	Chiropractic	2nd	Undergraduate Student	Commune	3–5 times	I use alcohol based hand rub	Yes	No	No	Yes	Yes	Yes	Yes	No	Yes	Yes	Yes	No	No	Always	Sometimes	Never	Always	Always	Sometimes	Always	Never	Not Applicable	Always	Always	Always	Always	Always	Never	Sometimes	Never	Sometimes	Sometimes	Always	Sometimes	Always	Always	Never	Never	Sometimes
	2020-11-20 14:06:22	Yes	Male	>25	Emergency Medical Care	1st	Undergraduate Student	With Family/ Partner/ Spouse	6–10 times	I use alcohol based hand rub	Yes	No	No	Yes	Yes	Yes	Yes	Yes	No	Yes	Yes	No	Yes	Always	Always	Sometimes	Always	Always	Sometimes	Sometimes	Always	Never	Sometimes	Always	Sometimes	Always	Always	Sometimes	Always	Always	Always	Always	Always	Sometimes	Always	Always	Never	Always	Always
	2020-11-20 14:06:57	Yes	Male	21-25	Biomedical Science	1st	Undergraduate Student	Campus Residence Off Site	6–10 times	I work too far from the sink	Same as Before COVID-19	Yes	Yes	Yes	Yes	Yes	Yes	Yes	Yes	Yes	Yes	Yes	Yes	Always	Always	Sometimes	Always	Always	Sometimes	Always	Always	Sometimes	Always	Always	Sometimes	Always	Always	Always	Always	Always	Always	Always	Always	Sometimes	Always	Always	Sometimes	Always	Always
	2020-11-20 14:07:17	Yes	Female	>25	MIRS	4th	Postgraduate Student	With Family/ Partner/ Spouse	3–5 times	Keep forgetting	Yes	Yes	No	No	Yes	Yes	Yes	Yes	No	Yes	Yes	No	No	Always	Sometimes	Never	Always	Sometimes	Sometimes	Always	Sometimes	Never	Sometimes	Sometimes	Sometimes	Always	Always	Sometimes	Never	Sometimes	Always	Always	Always	Sometimes	Always	Always	Never	Always	Sometimes
	2020-11-20 14:08:31	Yes	Female	>25	Environmental Health	4th	Undergraduate Student	Campus Residence Off Site	3–5 times	Keep forgetting	Yes	No	Yes	No	Yes	Yes	Yes	Yes	Yes	Yes	Yes	Yes	No	Always	Sometimes	Never	Always	Sometimes	Sometimes	Sometimes	Sometimes	Never	Sometimes	Sometimes	Sometimes	Sometimes	Sometimes	Sometimes	Sometimes	Sometimes	Always	Always	Always	Always	Always	Always	Sometimes	Sometimes	Always
	2020-11-20 14:08:35	Yes	Female	>25	Nursing	2nd	Postgraduate Student	Alone	6–10 times	No need	Same as Before COVID-19	No	Yes	No	Yes	Yes	Yes	Yes	No	Yes	No	No	No	Always	Always	Never	Always	Sometimes	Sometimes	Not Applicable	Always	Sometimes	Never	Always	Sometimes	Sometimes	Always	Always	Sometimes	Sometimes	Sometimes	Always	Always	Never	Always	Always	Never	Always	Always
	2020-11-20 14:08:59	Yes	Female	>25	Complimentary Medicine	8th	Postgraduate Student	With Family/ Partner/ Spouse	3–5 times	I work too far from the sink, No need, No time, I use alcohol based hand rub	Same as Before COVID-19	No	Yes	No	Yes	Yes	Yes	Yes	Yes	Yes	Yes	Yes	No	Always	Sometimes	Sometimes	Always	Always	Sometimes	Always	Always	Never	Sometimes	Sometimes	Sometimes	Sometimes	Sometimes	Sometimes	Never	Never	Sometimes	Always	Always	Always	Always	Always	Never	Always	Always
	2020-11-20 14:09:12	Yes	Female	18-20	MIRS	1st	Undergraduate Student	Campus Residence Off Site	3–5 times	Keep forgetting, I use alcohol based hand rub	Yes	No	Yes	No	Yes	Yes	Yes	Yes	Yes	Yes	No	No	No	Always	Always	Never	Always	Always	Always	Always	Always	Always	Always	Always	Always	Always	Always	Always	Always	Sometimes	Sometimes	Always	Always	Sometimes	Always	Always	Sometimes	Never	Sometimes
	2020-11-20 14:11:19	Yes	Female	18-20	Chiropractic	1st	Undergraduate Student	With Family/ Partner/ Spouse	6–10 times	I use alcohol based hand rub	Yes	Yes	Yes	Yes	Yes	Yes	Yes	Yes	Yes	Yes	Yes	Yes	Yes	Always	Always	Never	Always	Always	Sometimes	Always	Always	Never	Always	Sometimes	Sometimes	Always	Always	Sometimes	Always	Always	Always	Always	Always	Sometimes	Always	Always	Sometimes	Always	Sometimes
	2020-11-20 14:12:15	Yes	Female	>25	Sport and Movement Studies	4th	Postgraduate Student	With Family/ Partner/ Spouse	11 and over	No need	Same as Before COVID-19	Yes	Yes	Yes	Yes	Yes	Yes	Yes	No	Yes	Yes	No	No	Always	Always	Never	Always	Always	Sometimes	Always	Always	Never	Always	Sometimes	Sometimes	Always	Always	Always	Sometimes	Never	Never	Always	Always	Sometimes	Sometimes	Never	Never	Always	Never
	2020-11-20 14:13:07	Yes	Female	18-20	Nursing	1st	Undergraduate Student	Campus Residence Off Site	11 and over	I use alcohol based hand rub	Yes	No	Yes	No	Yes	Yes	Yes	Yes	Yes	Yes	No	Yes	No	Always	Always	Sometimes	Always	Sometimes	Sometimes	Sometimes	Always	Never	Sometimes	Always	Sometimes	Always	Always	Sometimes	Sometimes	Never	Always	Always	Always	Always	Always	Always	Never	Never	Sometimes
	2020-11-20 14:13:20	Yes	Male	18-20	Environmental Health	1st	Undergraduate Student	Campus Residence Off Site	3–5 times	No need, I use alcohol based hand rub	Same as Before COVID-19	Yes	Yes	Yes	Yes	Yes	Yes	Yes	No	Yes	No	No	Yes	Always	Sometimes	Sometimes	Not Applicable	Sometimes	Not Applicable	Sometimes	Always	Not Applicable	Not Applicable	Always	Sometimes	Always	Always	Never	Sometimes	Never	Always	Always	Always	Always	Always	Always	Never	Never	Never
	2020-11-20 14:13:59	Yes	Male	21-25	Sport and Movement Studies	3rd	Undergraduate Student	Campus Residence Off Site	3–5 times	I use alcohol based hand rub	Same as Before COVID-19	Yes	Yes	No	Yes	Yes	Yes	Yes	No	Yes	No	Yes	No	Always	Always	Sometimes	Always	Always	Sometimes	Sometimes	Sometimes	Sometimes	Sometimes	Always	Sometimes	Always	Always	Sometimes	Sometimes	Sometimes	Always	Always	Always	Always	Always	Always	Always	Always	Always
	2020-11-20 14:20:14	Yes	Female	>25	Nursing	4th	Postgraduate Student	With Family/ Partner/ Spouse	11 and over	I work too far from the sink	Same as Before COVID-19	Yes	Yes	No	Yes	Yes	Yes	Yes	Yes	Yes	Yes	Yes	No	Always	Always	Always	Always	Always	Always	Always	Always	Always	Always	Always	Always	Always	Always	Always	Always	Always	Sometimes	Always	Sometimes	Never	Always	Always	Never	Always	Always
	2020-11-20 14:21:35	Yes	Female	21-25	Sport and Movement Studies	3rd	Undergraduate Student	Campus Residence Off Site	6–10 times	Keep forgetting	Same as Before COVID-19	No	Yes	Yes	Yes	Yes	Yes	Yes	Yes	Yes	Yes	Yes	Yes	Always	Always	Always	Always	Sometimes	Never	Sometimes	Sometimes	Sometimes	Never	Never	Sometimes	Sometimes	Sometimes	Always	Always	Sometimes	Sometimes	Sometimes	Sometimes	Sometimes	Sometimes	Sometimes	Sometimes	Sometimes	Sometimes
	2020-11-20 14:25:46	Yes	Male	18-20	Environmental Health	2nd	Undergraduate Student	Campus Residence Off Site	11 and over	I wear gloves, therefore I do not need to wash my hands that often.	Yes	Yes	Yes	No	Yes	Yes	Yes	Yes	No	Yes	Yes	Yes	No	Always	Always	Sometimes	Always	Never	Never	Sometimes	Always	Never	Sometimes	Always	Always	Never	Never	Always	Always	Never	Always	Always	Always	Always	Always	Always	Never	Always	Always
	2020-11-20 14:27:48	Yes	Female	18-20	Complimentary Medicine	1st	Undergraduate Student	Campus Residence On Site	6–10 times	Side effects of soap, I use alcohol based hand rub	Same as Before COVID-19	Yes	Yes	Yes	Yes	Yes	Yes	Yes	Yes	Yes	No	No	Yes	Always	Always	Sometimes	Always	Always	Sometimes	Sometimes	Always	Sometimes	Always	Always	Sometimes	Never	Never	Always	Always	Sometimes	Never	Always	Always	Sometimes	Always	Sometimes	Sometimes	Sometimes	Sometimes
	2020-11-20 14:28:03	Yes	Female	18-20	Environmental Health	3rd	Undergraduate Student	Campus Residence Off Site	6–10 times	I use alcohol based hand rub	Yes	No	Yes	No	Yes	Yes	Yes	Yes	Yes	Yes	No	Yes	No	Always	Always	Never	Always	Sometimes	Sometimes	Sometimes	Never	Sometimes	Never	Sometimes	Sometimes	Sometimes	Sometimes	Always	Sometimes	Never	Sometimes	Always	Always	Always	Sometimes	Sometimes	Never	Always	Always
	2020-11-20 14:29:04	Yes	Female	>25	Nursing	2nd	Postgraduate Student	With Family/ Partner/ Spouse	11 and over	I use alcohol based hand rub	Yes	Yes	Yes	No	Yes	Yes	Yes	Yes	Yes	Yes	Yes	Yes	Yes	Always	Always	Sometimes	Always	Always	Sometimes	Sometimes	Always	Sometimes	Sometimes	Always	Sometimes	Always	Always	Always	Sometimes	Sometimes	Always	Always	Always	Never	Always	Always	Sometimes	Always	Always
	2020-11-20 14:30:15	Yes	Female	>25	Nursing	3rd	Postgraduate Student	Alone	6–10 times	I use alcohol based hand rub	Same as Before COVID-19	No	Yes	No	Yes	Yes	Yes	Yes	Yes	Yes	Yes	Yes	Yes	Always	Sometimes	Sometimes	Always	Always	Not Applicable	Not Applicable	Never	Never	Sometimes	Sometimes	Sometimes	Always	Always	Sometimes	Sometimes	Sometimes	Always	Always	Always	Always	Always	Always	Never	Always	Never
	2020-11-20 14:32:29	Yes	Female	>25	Nursing	3rd	Postgraduate Student	With Family/ Partner/ Spouse	11 and over	I use alcohol based hand rub	Yes	No	Yes	No	Yes	Yes	Yes	Yes	Yes	Yes	No	Yes	Yes	Always	Always	Never	Always	Always	Sometimes	Sometimes	Sometimes	Never	Sometimes	Sometimes	Sometimes	Always	Always	Sometimes	Sometimes	Sometimes	Sometimes	Always	Always	Always	Always	Always	Never	Always	Always
	2020-11-20 14:39:49	Yes	Female	21-25	Chiropractic	1st	Undergraduate Student	Campus Residence Off Site	3–5 times	No need, Keep forgetting	Yes	No	Yes	No	Yes	Yes	Yes	Yes	Yes	Yes	No	No	No	Sometimes	Always	Never	Always	Sometimes	Sometimes	Sometimes	Sometimes	Always	Sometimes	Sometimes	Sometimes	Not Applicable	Not Applicable	Always	Sometimes	Sometimes	Always	Always	Always	Sometimes	Always	Always	Sometimes	Always	Always
	2020-11-20 14:40:21	Yes	Female	21-25	Sport and Movement Studies	2nd	Undergraduate Student	With Family/ Partner/ Spouse	6–10 times	No need	Yes	Yes	Yes	No	Yes	Yes	Yes	No	No	Yes	No	No	No	Always	Always	Always	Always	Always	Sometimes	Always	Always	Always	Always	Sometimes	Always	Always	Always	Always	Always	Sometimes	Always	Always	Always	Sometimes	Always	Always	Never	Sometimes	Sometimes
	2020-11-20 14:41:26	Yes	Male	21-25	Podiatry	2nd	Undergraduate Student	Campus Residence Off Site	3–5 times	Side effects of soap	Yes	Yes	Yes	No	Yes	No	Yes	Yes	Yes	Yes	Yes	Yes	Yes	Always	Sometimes	Never	Always	Sometimes	Sometimes	Always	Always	Always	Sometimes	Never	Sometimes	Always	Always	Sometimes	Never	Always	Always	Always	Sometimes	Always	Always	Always	Never	Sometimes	Always
	2020-11-20 14:42:53	Yes	Female	21-25	Environmental Health	2nd	Undergraduate Student	Campus Residence Off Site	1–2 times	Keep forgetting	Same as Before COVID-19	No	Yes	Yes	Yes	Yes	Yes	Yes	Yes	Yes	Yes	Yes	No	Sometimes	Sometimes	Never	Always	Sometimes	Never	Never	Never	Always	Never	Never	Never	Sometimes	Sometimes	Never	Never	Never	Sometimes	Sometimes	Always	Sometimes	Sometimes	Sometimes	Sometimes	Sometimes	Sometimes
	2020-11-20 14:43:34	Yes	Female	>25	Nursing	3rd	Postgraduate Student	Alone	11 and over	I use alcohol based hand rub	Yes	No	Yes	No	Yes	Yes	Yes	Yes	Yes	Yes	No	Yes	Yes	Always	Always	Sometimes	Always	Always	Always	Always	Always	Never	Always	Always	Always	Always	Always	Sometimes	Sometimes	Sometimes	Always	Always	Always	Sometimes	Always	Always	Never	Always	Always
	2020-11-20 14:48:07	Yes	Male	>25	Environmental Health	3rd	Postgraduate Student	With Family/ Partner/ Spouse	3–5 times	No need, Keep forgetting	Yes	Yes	Yes	No	Yes	Yes	Yes	Yes	No	Yes	No	Yes	Yes	Sometimes	Sometimes	Never	Always	Always	Sometimes	Always	Sometimes	Sometimes	Sometimes	Never	Never	Always	Not Applicable	Never	Never	Never	Always	Always	Always	Always	Always	Always	Never	Never	Always
	2020-11-20 15:01:14	Yes	Female	>25	Environmental Health	2nd	Postgraduate Student	With Family/ Partner/ Spouse	6–10 times	Keep forgetting, I use alcohol based hand rub	Yes	Yes	Yes	No	Yes	Yes	Yes	Yes	No	Yes	Yes	No	Yes	Always	Always	Never	Always	Sometimes	Sometimes	Never	Never	Always	Never	Sometimes	Sometimes	Sometimes	Sometimes	Sometimes	Never	Sometimes	Never	Sometimes	Sometimes	Sometimes	Always	Sometimes	Sometimes	Always	Never
	2020-11-20 15:03:17	Yes	Female	>25	MIRS	4th	Postgraduate Student	With Family/ Partner/ Spouse	11 and over	I use alcohol based hand rub	Yes	Yes	Yes	Yes	Yes	Yes	Yes	Yes	Yes	Yes	Yes	Yes	Yes	Always	Sometimes	Sometimes	Always	Sometimes	Sometimes	Always	Never	Always	Sometimes	Sometimes	Sometimes	Always	Always	Never	Sometimes	Sometimes	Always	Always	Always	Sometimes	Always	Always	Never	Sometimes	Always
	2020-11-20 15:03:41	Yes	Female	>25	Biomedical Science	3rd	Undergraduate Student	With Family/ Partner/ Spouse	6–10 times	No time	Yes	No	Yes	No	Yes	Yes	Yes	Yes	Yes	Yes	No	No	Yes	Always	Sometimes	Never	Always	Sometimes	Sometimes	Never	Sometimes	Never	Sometimes	Never	Sometimes	Always	Sometimes	Always	Never	Never	Always	Always	Always	Sometimes	Sometimes	Always	Never	Always	Sometimes
	2020-11-20 15:04:18	Yes	Female	21-25	Environmental Health	3rd	Undergraduate Student	Commune	3–5 times	I use alcohol based hand rub	Yes	No	Yes	No	Yes	Yes	Yes	Yes	Yes	Yes	Yes	Yes	No	Always	Sometimes	Sometimes	Always	Always	Always	Always	Always	Sometimes	Sometimes	Always	Sometimes	Always	Always	Always	Sometimes	Always	Always	Always	Always	Always	Always	Sometimes	Sometimes	Sometimes	Sometimes
	2020-11-20 15:05:00	Yes	Female	>25	Nursing	3rd	Postgraduate Student	With Family/ Partner/ Spouse	6–10 times	I work too far from the sink, I use alcohol based hand rub	Yes	No	Yes	No	Yes	Yes	Yes	Yes	Yes	Yes	Yes	Yes	No	Always	Always	Always	Always	Always	Always	Always	Always	Always	Always	Always	Always	Always	Always	Always	Always	Always	Always	Always	Always	Always	Always	Always	Always	Always	Always
	2020-11-20 15:06:13	Yes	Male	>25	Nursing	4th	Postgraduate Student	Alone	11 and over	I use alcohol based hand rub	Same as Before COVID-19	No	Yes	No	Yes	Yes	Yes	Yes	Yes	Yes	Yes	Yes	No	Always	Always	Sometimes	Sometimes	Always	Never	Never	Always	Sometimes	Never	Sometimes	Sometimes	Sometimes	Sometimes	Sometimes	Never	Sometimes	Always	Sometimes	Sometimes	Never	Never	Sometimes	Sometimes	Sometimes	Always
	2020-11-20 15:07:48	Yes	Male	21-25	Chiropractic	4th	Postgraduate Student	With Family/ Partner/ Spouse	6–10 times	No time, Keep forgetting	Yes	No	No	Yes	Yes	Yes	Yes	No	Yes	Yes	No	No	Yes	Always	Always	Sometimes	Always	Always	Sometimes	Not Applicable	Always	Sometimes	Sometimes	Always	Always	Always	Always	Sometimes	Sometimes	Never	Sometimes	Always	Always	Sometimes	Always	Always	Sometimes	Always	Sometimes
	2020-11-20 15:08:55	Yes	Female	>25	Environmental Health	6th	Postgraduate Student	With Family/ Partner/ Spouse	11 and over	I use alcohol based hand rub	Yes	Yes	Yes	No	Yes	Yes	Yes	Yes	Yes	Yes	No	Yes	No	Sometimes	Sometimes	Never	Always	Sometimes	Never	Sometimes	Always	Sometimes	Sometimes	Sometimes	Sometimes	Sometimes	Sometimes	Never	Never	Never	Sometimes	Always	Always	Sometimes	Sometimes	Always	Sometimes	Always	Sometimes
	2020-11-20 15:12:56	Yes	Male	>25	Nursing	3rd	Postgraduate Student	With Family/ Partner/ Spouse	3–5 times	Keep forgetting, I use alcohol based hand rub	Yes	Yes	Yes	Yes	Yes	Yes	Yes	Yes	Yes	Yes	Yes	Yes	No	Always	Sometimes	Sometimes	Always	Always	Sometimes	Sometimes	Always	Never	Sometimes	Sometimes	Sometimes	Sometimes	Always	Never	Sometimes	Sometimes	Sometimes	Always	Always	Never	Always	Always	Sometimes	Sometimes	Sometimes
	2020-11-20 15:13:36	Yes	Female	18-20	Biomedical Science	1st	Undergraduate Student	With Family/ Partner/ Spouse	3–5 times	Keep forgetting	Yes	No	Yes	No	Yes	Yes	Yes	No	No	Yes	Yes	No	Yes	Sometimes	Sometimes	Never	Always	Sometimes	Sometimes	Always	Never	Sometimes	Sometimes	Sometimes	Always	Always	Always	Sometimes	Always	Sometimes	Always	Sometimes	Always	Always	Always	Always	Sometimes	Always	Never
	2020-11-20 15:17:19	Yes	Female	21-25	Nursing	2nd	Undergraduate Student	Campus Residence Off Site	11 and over	I wear gloves, therefore I do not need to wash my hands that often., I use alcohol based hand rub	Same as Before COVID-19	Yes	Yes	Yes	Yes	Yes	Yes	Yes	Yes	Yes	Yes	Yes	Yes	Sometimes	Sometimes	Sometimes	Sometimes	Never	Never	Never	Never	Always	Never	Never	Never	Sometimes	Never	Never	Never	Sometimes	Always	Always	Always	Sometimes	Sometimes	Always	Sometimes	Sometimes	Never
	2020-11-20 15:17:48	Yes	Male	21-25	MIRS	1st	Undergraduate Student	Alone	6–10 times	I wear gloves, therefore I do not need to wash my hands that often., I use alcohol based hand rub	Yes	Yes	Yes	No	Yes	Yes	Yes	Yes	No	Yes	Yes	No	Yes	Always	Always	Never	Always	Always	Always	Always	Always	Never	Always	Always	Always	Always	Always	Always	Always	Always	Always	Always	Always	Always	Always	Always	Always	Always	Always
	2020-11-20 15:23:46	Yes	Female	>25	Environmental Health	5th	Postgraduate Student	With Family/ Partner/ Spouse	6–10 times	I use alcohol based hand rub	Same as Before COVID-19	No	Yes	No	Yes	Yes	Yes	Yes	Yes	Yes	Yes	Yes	No	Always	Sometimes	Never	Always	Always	Sometimes	Always	Always	Always	Sometimes	Always	Sometimes	Always	Always	Never	Never	Sometimes	Never	Always	Always	Always	Always	Sometimes	Never	Sometimes	Always
	2020-11-20 15:26:57	Yes	Male	18-20	Sport and Movement Studies	1st	Undergraduate Student	Campus Residence Off Site	3–5 times	No time, Keep forgetting	Yes	No	Yes	Yes	Yes	Yes	Yes	Yes	No	Yes	Yes	No	Yes	Always	Always	Sometimes	Sometimes	Sometimes	Never	Never	Sometimes	Always	Sometimes	Always	Always	Always	Always	Sometimes	Sometimes	Sometimes	Sometimes	Always	Always	Sometimes	Always	Always	Always	Always	Always
	2020-11-20 15:31:26	Yes	Female	18-20	Complimentary Medicine	1st	Undergraduate Student	Commune	11 and over	No need	Yes	No	Yes	No	Yes	Yes	Yes	No	No	Yes	No	No	No	Always	Always	Never	Always	Always	Sometimes	Always	Never	Never	Always	Sometimes	Always	Not Applicable	Not Applicable	Sometimes	Sometimes	Never	Sometimes	Always	Always	Sometimes	Always	Always	Never	Never	Never
	2020-11-20 15:35:07	Yes	Female	18-20	Biomedical Science	1st	Undergraduate Student	Campus Residence On Site	6–10 times	I use alcohol based hand rub	Same as Before COVID-19	No	Yes	Yes	Yes	Yes	Yes	Yes	No	Yes	Yes	Yes	Yes	Sometimes	Always	Never	Always	Always	Sometimes	Always	Always	Not Applicable	Always	Always	Always	Always	Always	Always	Always	Always	Sometimes	Always	Always	Always	Always	Always	Sometimes	Always	Never
	2020-11-20 15:36:49	Yes	Female	21-25	Chiropractic	3rd	Undergraduate Student	Commune	6–10 times	Side effects of soap	Yes	Yes	No	No	Yes	Yes	Yes	Yes	Yes	Yes	No	Yes	No	Sometimes	Sometimes	Never	Always	Always	Sometimes	Sometimes	Always	Sometimes	Sometimes	Sometimes	Sometimes	Always	Always	Never	Always	Sometimes	Always	Always	Sometimes	Sometimes	Sometimes	Sometimes	Never	Always	Sometimes
	2020-11-20 15:41:38	Yes	Female	>25	Nursing	3rd	Postgraduate Student	With Family/ Partner/ Spouse	6–10 times	I use alcohol based hand rub	Yes	Yes	Yes	Yes	Yes	Yes	Yes	Yes	Yes	Yes	Yes	Yes	Yes	Always	Sometimes	Never	Always	Always	Sometimes	Not Applicable	Always	Always	Sometimes	Always	Sometimes	Sometimes	Always	Never	Sometimes	Sometimes	Always	Always	Always	Sometimes	Always	Always	Sometimes	Always	Always
	2020-11-20 15:41:47	Yes	Female	21-25	Complimentary Medicine	4th	Undergraduate Student	With Family/ Partner/ Spouse	3–5 times	I use alcohol based hand rub	Yes	No	Yes	Yes	Yes	Yes	Yes	No	Yes	Yes	No	No	Yes	Sometimes	Sometimes	Never	Always	Sometimes	Never	Always	Sometimes	Not Applicable	Always	Always	Sometimes	Always	Always	Never	Sometimes	Never	Sometimes	Sometimes	Always	Sometimes	Sometimes	Sometimes	Sometimes	Sometimes	Sometimes
	2020-11-20 15:46:31	Yes	Male	21-25	Environmental Health	1st	Undergraduate Student	Campus Residence Off Site	6–10 times	Keep forgetting	Yes	No	Yes	No	Yes	Yes	Yes	Yes	No	Yes	No	No	Yes	Always	Always	Never	Always	Sometimes	Always	Always	Always	Never	Sometimes	Always	Sometimes	Always	Always	Sometimes	Sometimes	Never	Always	Always	Sometimes	Sometimes	Always	Always	Sometimes	Sometimes	Always
	2020-11-20 15:51:24	Yes	Male	>25	Biomedical Science	2nd	Undergraduate Student	With Family/ Partner/ Spouse	11 and over	I use alcohol based hand rub	Same as Before COVID-19	Yes	Yes	No	Yes	Yes	No	Yes	No	Yes	Yes	No	Yes	Always	Sometimes	Always	Always	Always	Sometimes	Always	Always	Always	Sometimes	Sometimes	Sometimes	Always	Always	Sometimes	Sometimes	Sometimes	Always	Always	Always	Never	Always	Always	Sometimes	Always	Never
	2020-11-20 15:56:21	Yes	Female	21-25	MIRS	4th	Undergraduate Student	Campus Residence On Site	3–5 times	I use alcohol based hand rub	Yes	No	Yes	No	Yes	Yes	Yes	Yes	Yes	Yes	Yes	No	Yes	Always	Always	Sometimes	Always	Always	Always	Always	Always	Always	Always	Sometimes	Always	Always	Always	Always	Sometimes	Sometimes	Always	Always	Always	Always	Always	Always	Sometimes	Always	Always
	2020-11-20 15:59:13	Yes	Female	18-20	Chiropractic	1st	Undergraduate Student	With Family/ Partner/ Spouse	3–5 times	I use alcohol based hand rub	Yes	No	Yes	Yes	Yes	Yes	Yes	Yes	No	Yes	Yes	No	Yes	Sometimes	Sometimes	Sometimes	Always	Sometimes	Sometimes	Always	Always	Sometimes	Always	Always	Sometimes	Always	Always	Sometimes	Sometimes	Always	Always	Always	Always	Always	Always	Always	Sometimes	Always	Always
	2020-11-20 16:03:57	Yes	Female	>25	Environmental Health	1st	Undergraduate Student	Alone	1–2 times	I work too far from the sink	Same as Before COVID-19	Yes	Yes	No	Yes	Yes	Yes	Yes	No	Yes	No	No	No	Always	Always	Always	Always	Always	Sometimes	Always	Always	Always	Always	Sometimes	Sometimes	Always	Always	Always	Sometimes	Sometimes	Sometimes	Always	Sometimes	Sometimes	Always	Sometimes	Never	Always	Always
	2020-11-20 16:12:18	Yes	Female	18-20	Complimentary Medicine	1st	Undergraduate Student	Campus Residence On Site	6–10 times	I wear gloves, therefore I do not need to wash my hands that often.	Yes	No	Yes	No	Yes	Yes	Yes	Yes	Yes	Yes	Yes	Yes	No	Always	Always	Always	Always	Always	Always	Always	Always	Never	Sometimes	Always	Always	Always	Always	Always	Always	Always	Always	Always	Sometimes	Always	Always	Always	Never	Sometimes	Always
	2020-11-20 16:19:30	Yes	Female	>25	Podiatry	1st	Postgraduate Student	With Family/ Partner/ Spouse	11 and over	I use alcohol based hand rub	Yes	No	Yes	No	Yes	Yes	No	Yes	No	Yes	Yes	No	No	Always	Always	Never	Always	Always	Always	Always	Always	Never	Always	Always	Always	Always	Always	Never	Never	Never	Never	Always	Always	Never	Always	Always	Never	Sometimes	Always
	2020-11-20 16:24:01	Yes	Female	21-25	MIRS	3rd	Undergraduate Student	With Family/ Partner/ Spouse	3–5 times	I wear gloves, therefore I do not need to wash my hands that often.	Yes	No	Yes	Yes	Yes	Yes	Yes	Yes	Yes	Yes	Yes	Yes	Yes	Always	Always	Never	Always	Always	Always	Always	Sometimes	Not Applicable	Always	Sometimes	Always	Always	Always	Never	Always	Always	Always	Always	Always	Always	Always	Always	Never	Never	Always
	2020-11-20 16:31:37	Yes	Female	18-20	MIRS	2nd	Undergraduate Student	Campus Residence Off Site	11 and over	I use alcohol based hand rub	Yes	No	Yes	Yes	Yes	Yes	Yes	Yes	Yes	Yes	Yes	Yes	Yes	Always	Always	Sometimes	Always	Always	Sometimes	Always	Always	Never	Always	Sometimes	Always	Always	Always	Sometimes	Sometimes	Always	Always	Always	Always	Sometimes	Always	Always	Never	Always	Always
	2020-11-20 16:35:14	Yes	Female	18-20	Sport and Movement Studies	2nd	Undergraduate Student	Campus Residence Off Site	6–10 times	I use alcohol based hand rub	Yes	No	Yes	Yes	Yes	Yes	No	Yes	Yes	Yes	No	No	Yes	Always	Sometimes	Sometimes	Always	Always	Always	Always	Always	Always	Sometimes	Always	Always	Always	Always	Always	Sometimes	Sometimes	Sometimes	Always	Always	Always	Always	Always	Sometimes	Always	Always
	2020-11-20 16:37:50	Yes	Male	18-20	Podiatry	4th	Undergraduate Student	Alone	6–10 times	No need, Keep forgetting, I wear gloves, therefore I do not need to wash my hands that often.	Same as Before COVID-19	Yes	Yes	No	Yes	Yes	Yes	Yes	No	No	No	No	Yes	Always	Sometimes	Never	Sometimes	Always	Sometimes	Never	Always	Sometimes	Never	Sometimes	Never	Always	Always	Never	Never	Not Applicable	Sometimes	Sometimes	Never	Always	Always	Never	Sometimes	Sometimes	Sometimes
	2020-11-20 16:39:08	Yes	Female	>25	Nursing	2nd	Postgraduate Student	With Family/ Partner/ Spouse	11 and over	I use alcohol based hand rub	Yes	No	Yes	No	Yes	Yes	Yes	Yes	Yes	Yes	No	No	No	Always	Always	Never	Always	Always	Always	Always	Always	Never	Always	Sometimes	Always	Always	Always	Always	Sometimes	Never	Always	Always	Always	Never	Always	Always	Never	Always	Always
	2020-11-20 16:51:28	Yes	Female	>25	Environmental Health	2nd	Undergraduate Student	Campus Residence Off Site	3–5 times	Keep forgetting	Yes	Yes	Yes	No	Yes	Yes	Yes	Yes	No	Yes	Yes	Yes	Yes	Sometimes	Sometimes	Never	Always	Always	Always	Always	Always	Sometimes	Always	Always	Always	Always	Always	Sometimes	Sometimes	Always	Sometimes	Sometimes	Sometimes	Always	Always	Always	Never	Always	Always
	2020-11-20 16:53:13	Yes	Male	18-20	Optometry	1st	Undergraduate Student	With Family/ Partner/ Spouse	6–10 times	No need	Yes	No	Yes	Yes	Yes	Yes	Yes	No	No	Yes	No	No	Yes	Sometimes	Always	Sometimes	Always	Always	Sometimes	Always	Always	Not Applicable	Sometimes	Sometimes	Sometimes	Always	Always	Not Applicable	Sometimes	Never	Sometimes	Always	Always	Sometimes	Always	Sometimes	Sometimes	Always	Sometimes
	2020-11-20 16:53:35	Yes	Female	21-25	Podiatry	3rd	Undergraduate Student	Campus Residence Off Site	11 and over	I use alcohol based hand rub	Yes	Yes	Yes	Yes	Yes	Yes	Yes	Yes	Yes	Yes	No	No	Yes	Always	Sometimes	Never	Always	Always	Sometimes	Sometimes	Always	Never	Always	Sometimes	Always	Always	Always	Sometimes	Sometimes	Sometimes	Always	Always	Always	Never	Always	Sometimes	Sometimes	Always	Always
	2020-11-20 16:58:19	Yes	Male	>25	Emergency Medical Care	1st	Undergraduate Student	Campus Residence Off Site	6–10 times	I use alcohol based hand rub	Yes	Yes	Yes	Yes	Yes	Yes	Yes	Yes	Yes	Yes	Yes	No	Yes	Always	Always	Always	Always	Always	Always	Always	Always	Always	Always	Always	Always	Always	Always	Always	Always	Always	Always	Always	Sometimes	Sometimes	Always	Sometimes	Sometimes	Always	Always
	2020-11-20 17:04:09	Yes	Male	21-25	Environmental Health	2nd	Undergraduate Student	Campus Residence Off Site	3–5 times	Keep forgetting, I wear gloves, therefore I do not need to wash my hands that often., I use alcohol based hand rub	Yes	Yes	Yes	Yes	Yes	Yes	Yes	Yes	Yes	Yes	Yes	Yes	Yes	Always	Always	Never	Always	Sometimes	Sometimes	Sometimes	Always	Always	Sometimes	Always	Sometimes	Sometimes	Always	Always	Sometimes	Sometimes	Sometimes	Always	Always	Sometimes	Always	Always	Sometimes	Always	Sometimes
	2020-11-20 17:04:47	Yes	Female	>25	Nursing	3rd	Postgraduate Student	With Family/ Partner/ Spouse	6–10 times	I use alcohol based hand rub	Yes	No	Yes	No	Yes	Yes	Yes	Yes	Yes	Yes	No	Yes	Yes	Always	Always	Sometimes	Always	Always	Sometimes	Sometimes	Sometimes	Not Applicable	Sometimes	Not Applicable	Sometimes	Always	Always	Always	Sometimes	Sometimes	Always	Always	Always	Never	Always	Always	Never	Always	Always
	2020-11-20 17:06:42	Yes	Female	18-20	MIRS	1st	Undergraduate Student	With Family/ Partner/ Spouse	6–10 times	I use alcohol based hand rub	Yes	No	Yes	No	Yes	Yes	Yes	No	No	Yes	No	No	No	Always	Sometimes	Never	Always	Always	Sometimes	Always	Always	Never	Sometimes	Sometimes	Always	Sometimes	Sometimes	Never	Sometimes	Never	Always	Always	Always	Sometimes	Always	Always	Sometimes	Always	Always
	2020-11-20 17:10:09	Yes	Female	21-25	Sport and Movement Studies	1st	Postgraduate Student	Campus Residence On Site	6–10 times	I work too far from the sink, No time, I use alcohol based hand rub	Yes	Yes	Yes	No	Yes	Yes	Yes	Yes	Yes	Yes	No	Yes	Yes	Always	Always	Never	Always	Always	Always	Always	Always	Sometimes	Always	Always	Sometimes	Always	Always	Always	Sometimes	Never	Always	Always	Always	Always	Always	Always	Sometimes	Sometimes	Sometimes
	2020-11-20 17:19:06	Yes	Female	>25	Environmental Health	1st	Postgraduate Student	With Family/ Partner/ Spouse	11 and over	I use alcohol based hand rub	Yes	No	Yes	No	Yes	Yes	Yes	Yes	Yes	Yes	Yes	Yes	Yes	Always	Always	Always	Always	Always	Always	Always	Always	Never	Always	Always	Always	Always	Always	Sometimes	Always	Always	Always	Always	Always	Never	Always	Always	Never	Always	Always
	2020-11-20 17:19:37	Yes	Female	21-25	Complimentary Medicine	3rd	Undergraduate Student	With Family/ Partner/ Spouse	11 and over	Side effects of soap	Same as Before COVID-19	No	Yes	No	Yes	Yes	Yes	No	No	Yes	No	No	Yes	Always	Sometimes	Never	Always	Always	Sometimes	Always	Never	Never	Sometimes	Sometimes	Sometimes	Not Applicable	Not Applicable	Sometimes	Sometimes	Never	Always	Always	Always	Sometimes	Sometimes	Sometimes	Never	Always	Sometimes
	2020-11-20 17:22:27	Yes	Female	>25	Nursing	2nd	Postgraduate Student	With Family/ Partner/ Spouse	6–10 times	Keep forgetting, I use alcohol based hand rub	Yes	Yes	Yes	No	Yes	Yes	Yes	Yes	No	Yes	No	Yes	Yes	Always	Always	Sometimes	Always	Sometimes	Never	Never	Sometimes	Sometimes	Never	Sometimes	Sometimes	Always	Always	Sometimes	Never	Never	Sometimes	Sometimes	Always	Sometimes	Always	Sometimes	Sometimes	Sometimes	Always
	2020-11-20 17:28:02	Yes	Female	>25	Nursing	2nd	Postgraduate Student	With Family/ Partner/ Spouse	11 and over	I wear gloves, therefore I do not need to wash my hands that often., I use alcohol based hand rub	Yes	Yes	Yes	No	Yes	Yes	Yes	Yes	Yes	Yes	No	Yes	Yes	Always	Always	Always	Always	Always	Always	Always	Always	Always	Sometimes	Always	Sometimes	Always	Always	Always	Always	Never	Always	Always	Always	Always	Always	Always	Sometimes	Always	Always
	2020-11-20 17:42:57	Yes	Female	>25	Chiropractic	5th	Postgraduate Student	Commune	6–10 times	I use alcohol based hand rub	Yes	Yes	Yes	No	Yes	Yes	Yes	Yes	Yes	Yes	No	No	No	Always	Sometimes	Sometimes	Always	Always	Always	Always	Always	Never	Always	Always	Always	Always	Always	Sometimes	Always	Sometimes	Sometimes	Always	Always	Always	Always	Always	Never	Always	Always
	2020-11-20 17:51:27	Yes	Female	21-25	MIRS	4th	Undergraduate Student	Commune	3–5 times	No time, Keep forgetting, I wear gloves, therefore I do not need to wash my hands that often., I use alcohol based hand rub	Yes	Yes	Yes	No	Yes	Yes	Yes	Yes	Yes	Yes	No	Yes	No	Always	Always	Never	Always	Sometimes	Sometimes	Sometimes	Sometimes	Sometimes	Sometimes	Sometimes	Sometimes	Sometimes	Sometimes	Sometimes	Sometimes	Sometimes	Always	Sometimes	Always	Always	Always	Always	Sometimes	Always	Sometimes
	2020-11-20 18:00:17	Yes	Female	>25	Nursing	3rd	Postgraduate Student	With Family/ Partner/ Spouse	6–10 times	I work too far from the sink, I wear gloves, therefore I do not need to wash my hands that often., I use alcohol based hand rub	Yes	No	Yes	No	Yes	Yes	Yes	No	Yes	Yes	Yes	Yes	No	Always	Sometimes	Always	Always	Always	Sometimes	Always	Always	Never	Always	Always	Sometimes	Always	Always	Always	Always	Always	Always	Always	Always	Always	Always	Always	Never	Never	Always
	2020-11-20 18:25:34	Yes	Male	21-25	Optometry	2nd	Undergraduate Student	Campus Residence Off Site	3–5 times	I work too far from the sink, Keep forgetting, I use alcohol based hand rub	Yes	Yes	Yes	No	Yes	Yes	Yes	Yes	Yes	Yes	No	Yes	Yes	Always	Sometimes	Never	Always	Always	Sometimes	Sometimes	Sometimes	Sometimes	Sometimes	Sometimes	Sometimes	Always	Always	Always	Sometimes	Never	Always	Always	Always	Always	Always	Always	Sometimes	Sometimes	Sometimes
	2020-11-20 19:47:15	Yes	Female	21-25	Podiatry	3rd	Undergraduate Student	Campus Residence Off Site	11 and over	I use alcohol based hand rub	Yes	Yes	Yes	Yes	Yes	Yes	Yes	Yes	Yes	Yes	No	No	Yes	Always	Sometimes	Never	Always	Always	Sometimes	Sometimes	Always	Never	Always	Sometimes	Always	Always	Always	Sometimes	Sometimes	Sometimes	Always	Always	Always	Never	Always	Sometimes	Sometimes	Always	Always
	2020-11-20 20:25:40	Yes	Female	18-20	Optometry	1st	Undergraduate Student	With Family/ Partner/ Spouse	11 and over	Side effects of soap	Same as Before COVID-19	Yes	Yes	No	Yes	Yes	No	No	No	Yes	No	No	No	Always	Always	Never	Always	Always	Sometimes	Always	Always	Never	Always	Sometimes	Sometimes	Always	Always	Never	Sometimes	Sometimes	Sometimes	Sometimes	Sometimes	Sometimes	Sometimes	Sometimes	Sometimes	Sometimes	Sometimes
	2020-11-20 21:08:51	Yes	Female	>25	Nursing	2nd	Postgraduate Student	With Family/ Partner/ Spouse	11 and over	No need, I use alcohol based hand rub	Same as Before COVID-19	No	Yes	No	Yes	Yes	Yes	Yes	Yes	Yes	Yes	Yes	No	Always	Always	Sometimes	Always	Always	Always	Always	Always	Sometimes	Sometimes	Always	Always	Always	Always	Always	Sometimes	Sometimes	Always	Always	Always	Sometimes	Always	Always	Never	Always	Sometimes
	2020-11-20 23:00:29	Yes	Female	18-20	Environmental Health	2nd	Postgraduate Student	Campus Residence On Site	3–5 times	Keep forgetting	Yes	No	Yes	No	Yes	Yes	Yes	Yes	Yes	Yes	No	Yes	Yes	Always	Sometimes	Never	Always	Sometimes	Sometimes	Sometimes	Sometimes	Never	Sometimes	Sometimes	Sometimes	Always	Always	Sometimes	Sometimes	Never	Sometimes	Always	Always	Never	Always	Always	Never	Always	Always
	2020-11-20 23:33:47	Yes	Female	18-20	Podiatry	1st	Undergraduate Student	Campus Residence Off Site	3–5 times	I work too far from the sink	Yes	No	Yes	No	Yes	Yes	Yes	Yes	Yes	Yes	Yes	Yes	Yes	Always	Sometimes	Sometimes	Sometimes	Sometimes	Never	Never	Never	Always	Sometimes	Sometimes	Never	Always	Always	Sometimes	Sometimes	Always	Always	Always	Always	Always	Always	Always	Always	Always	Always
	2020-11-20 23:37:36	Yes	Male	>25	Optometry	6th	Undergraduate Student	Campus Residence Off Site	6–10 times	I use alcohol based hand rub	Same as Before COVID-19	No	Yes	No	Yes	Yes	Yes	Yes	Yes	Yes	Yes	No	No	Always	Sometimes	Sometimes	Always	Always	Sometimes	Always	Always	Sometimes	Always	Always	Sometimes	Always	Always	Sometimes	Sometimes	Sometimes	Sometimes	Sometimes	Always	Always	Always	Always	Sometimes	Sometimes	Always
	2020-11-21 00:42:06	Yes	Female	21-25	Chiropractic	6th	Postgraduate Student	Commune	3–5 times	Keep forgetting, I use alcohol based hand rub	Yes	No	Yes	No	Yes	Yes	Yes	Yes	No	Yes	Yes	No	Yes	Sometimes	Sometimes	Never	Always	Sometimes	Sometimes	Sometimes	Sometimes	Always	Sometimes	Sometimes	Sometimes	Always	Always	Never	Sometimes	Sometimes	Always	Always	Always	Always	Sometimes	Always	Sometimes	Sometimes	Sometimes
	2020-11-21 01:03:06	Yes	Male	21-25	Environmental Health	4th	Undergraduate Student	Campus Residence Off Site	11 and over	I work too far from the sink, I wear gloves, therefore I do not need to wash my hands that often.	Yes	No	Yes	No	Yes	Yes	Yes	Yes	Yes	Yes	Yes	Yes	Yes	Always	Always	Never	Always	Always	Always	Always	Always	Sometimes	Sometimes	Sometimes	Always	Sometimes	Always	Not Applicable	Not Applicable	Always	Always	Always	Always	Always	Always	Always	Never	Always	Always
	2020-11-21 01:03:14	Yes	Male	21-25	Environmental Health	4th	Undergraduate Student	Campus Residence Off Site	11 and over	I work too far from the sink, I wear gloves, therefore I do not need to wash my hands that often.	Yes	No	Yes	No	Yes	Yes	Yes	Yes	Yes	Yes	Yes	Yes	Yes	Always	Always	Never	Always	Always	Always	Always	Always	Sometimes	Sometimes	Sometimes	Always	Sometimes	Always	Not Applicable	Not Applicable	Always	Always	Always	Always	Always	Always	Always	Never	Always	Always
	2020-11-21 03:10:41	Yes	Female	>25	Nursing	3rd	Postgraduate Student	With Family/ Partner/ Spouse	6–10 times	Keep forgetting	Yes	No	Yes	No	Yes	Yes	Yes	No	Yes	Yes	No	Yes	Yes	Sometimes	Sometimes	Never	Always	Never	Not Applicable	Not Applicable	Never	Sometimes	Never	Not Applicable	Sometimes	Never	Always	Always	Not Applicable	Never	Sometimes	Sometimes	Never	Never	Sometimes	Sometimes	Sometimes	Always	Always
	2020-11-21 05:04:47	Yes	Female	>25	Chiropractic	6th	Postgraduate Student	With Family/ Partner/ Spouse	3–5 times	I use alcohol based hand rub	Yes	No	Yes	Yes	Yes	Yes	Yes	Yes	Yes	Yes	No	No	Yes	Sometimes	Sometimes	Never	Sometimes	Always	Never	Always	Never	Always	Always	Never	Never	Always	Always	Never	Never	Never	Always	Always	Always	Sometimes	Sometimes	Always	Sometimes	Always	Sometimes
	2020-11-21 07:14:04	Yes	Female	>25	Chiropractic	6th	Postgraduate Student	With Family/ Partner/ Spouse	3–5 times	I use alcohol based hand rub	Yes	No	Yes	Yes	Yes	Yes	Yes	Yes	Yes	Yes	No	No	Yes	Sometimes	Sometimes	Never	Sometimes	Always	Never	Always	Never	Always	Always	Never	Never	Always	Always	Never	Never	Never	Always	Always	Always	Sometimes	Sometimes	Always	Sometimes	Always	Sometimes
	2020-11-21 07:49:27	Yes	Female	21-25	MIRS	3rd	Undergraduate Student	Campus Residence Off Site	11 and over	I wear gloves, therefore I do not need to wash my hands that often., I use alcohol based hand rub	Yes	No	Yes	Yes	Yes	Yes	Yes	Yes	Yes	Yes	Yes	No	Yes	Always	Always	Never	Always	Always	Sometimes	Always	Always	Sometimes	Always	Always	Always	Always	Always	Sometimes	Sometimes	Sometimes	Sometimes	Always	Sometimes	Always	Sometimes	Sometimes	Never	Sometimes	Sometimes
	2020-11-21 10:47:08	Yes	Female	>25	Nursing	3rd	Undergraduate Student	With Family/ Partner/ Spouse	11 and over	I use alcohol based hand rub	Same as Before COVID-19	Yes	Yes	No	Yes	Yes	Yes	Yes	Yes	Yes	No	Yes	Yes	Always	Always	Sometimes	Always	Always	Always	Always	Always	Never	Always	Always	Always	Always	Always	Always	Always	Always	Always	Always	Always	Sometimes	Always	Always	Never	Always	Always
	2020-11-21 11:33:34	Yes	Female	21-25	Podiatry	3rd	Undergraduate Student	Campus Residence On Site	11 and over	I use alcohol based hand rub	Yes	No	Yes	No	Yes	Yes	Yes	Yes	Yes	Yes	No	Yes	No	Always	Always	Never	Always	Sometimes	Sometimes	Sometimes	Always	Always	Sometimes	Always	Sometimes	Always	Always	Always	Always	Never	Always	Always	Always	Always	Always	Always	Sometimes	Always	Always
	2020-11-21 15:17:47	Yes	Male	21-25	Sport and Movement Studies	2nd	Undergraduate Student	Campus Residence Off Site	6–10 times	Keep forgetting	Yes	No	Yes	No	Yes	Yes	Yes	Yes	No	Yes	Yes	Yes	Yes	Sometimes	Always	Never	Always	Sometimes	Sometimes	Sometimes	Sometimes	Not Applicable	Never	Never	Never	Sometimes	Sometimes	Never	Never	Sometimes	Sometimes	Always	Sometimes	Always	Always	Always	Sometimes	Sometimes	Never
	2020-11-21 22:21:45	Yes	Male	21-25	Sport and Movement Studies	3rd	Undergraduate Student	Campus Residence Off Site	3–5 times	Keep forgetting	Same as Before COVID-19	Yes	Yes	Yes	Yes	Yes	Yes	Yes	No	Yes	Yes	No	Yes	Always	Always	Sometimes	Always	Sometimes	Sometimes	Sometimes	Never	Never	Sometimes	Sometimes	Always	Not Applicable	Not Applicable	Never	Sometimes	Sometimes	Sometimes	Sometimes	Sometimes	Sometimes	Sometimes	Sometimes	Sometimes	Sometimes	Sometimes
	2020-11-22 07:23:56	Yes	Female	21-25	MIRS	4th	Postgraduate Student	With Family/ Partner/ Spouse	3–5 times	I use alcohol based hand rub	Same as Before COVID-19	No	Yes	Yes	Yes	Yes	Yes	Yes	Yes	Yes	Yes	Yes	Yes	Always	Always	Sometimes	Always	Always	Sometimes	Sometimes	Always	Never	Sometimes	Always	Always	Sometimes	Always	Always	Sometimes	Always	Sometimes	Always	Sometimes	Always	Always	Always	Never	Never	Always
	2020-11-22 07:54:16	Yes	Female	>25	Nursing	1st	Postgraduate Student	With Family/ Partner/ Spouse	6–10 times	Side effects of soap, I use alcohol based hand rub	Same as Before COVID-19	No	Yes	No	Yes	Yes	Yes	Yes	No	Yes	No	Yes	No	Always	Always	Sometimes	Always	Always	Always	Sometimes	Always	Always	Always	Always	Always	Always	Always	Sometimes	Sometimes	Never	Sometimes	Always	Always	Sometimes	Always	Always	Never	Always	Always
	2020-11-22 09:11:56	Yes	Female	>25	Nursing	2nd	Undergraduate Student	With Family/ Partner/ Spouse	11 and over	I use alcohol based hand rub	Yes	No	Yes	No	Yes	Yes	Yes	Yes	Yes	Yes	No	Yes	Yes	Always	Sometimes	Sometimes	Always	Always	Sometimes	Always	Always	Always	Sometimes	Sometimes	Always	Always	Always	Sometimes	Always	Sometimes	Always	Always	Always	Always	Always	Always	Sometimes	Always	Always
	2020-11-22 10:48:32	Yes	Female	21-25	MIRS	4th	Undergraduate Student	Campus Residence Off Site	6–10 times	I use alcohol based hand rub	Yes	No	Yes	No	Yes	Yes	Yes	Yes	Yes	Yes	Yes	No	No	Always	Always	Never	Always	Never	Sometimes	Sometimes	Always	Sometimes	Sometimes	Always	Sometimes	Sometimes	Always	Always	Sometimes	Always	Never	Always	Always	Never	Always	Sometimes	Never	Always	Sometimes
	2020-11-22 11:34:47	Yes	Male	18-20	Chiropractic	1st	Undergraduate Student	With Family/ Partner/ Spouse	6–10 times	I use alcohol based hand rub	Same as Before COVID-19	Yes	Yes	Yes	Yes	Yes	No	Yes	No	Yes	No	No	Yes	Always	Sometimes	Sometimes	Always	Always	Sometimes	Always	Always	Never	Always	Sometimes	Always	Not Applicable	Not Applicable	Always	Sometimes	Never	Sometimes	Sometimes	Always	Always	Always	Always	Never	Always	Always
	2020-11-22 19:20:55	Yes	Female	>25	Complimentary Medicine	4th	Postgraduate Student	With Family/ Partner/ Spouse	11 and over	No time, I use alcohol based hand rub	Same as Before COVID-19	No	Yes	Yes	Yes	Yes	Yes	Yes	No	Yes	No	Yes	No	Always	Always	Sometimes	Always	Always	Always	Sometimes	Always	Never	Always	Always	Always	Always	Always	Always	Always	Sometimes	Sometimes	Always	Always	Sometimes	Always	Always	Never	Sometimes	Always
	2020-11-22 21:40:02	Yes	Female	>25	Nursing	2nd	Postgraduate Student	With Family/ Partner/ Spouse	3–5 times	Keep forgetting	Same as Before COVID-19	No	Yes	No	Yes	Yes	Yes	Yes	Yes	Yes	Yes	Yes	No	Always	Always	Sometimes	Sometimes	Always	Sometimes	Always	Always	Sometimes	Always	Always	Always	Always	Always	Always	Always	Always	Always	Always	Always	Always	Always	Always	Never	Always	Always
	2020-11-23 13:04:35	Yes	Female	18-20	Biomedical Science	2nd	Undergraduate Student	Campus Residence Off Site	3–5 times	I use alcohol based hand rub	Yes	No	Yes	No	Yes	Yes	Yes	Yes	Yes	Yes	Yes	No	Yes	Never	Never	Never	Always	Sometimes	Sometimes	Sometimes	Sometimes	Never	Sometimes	Always	Sometimes	Not Applicable	Not Applicable	Sometimes	Sometimes	Sometimes	Sometimes	Always	Always	Always	Sometimes	Sometimes	Sometimes	Sometimes	Sometimes
	2020-11-23 13:16:53	Yes	Female	21-25	Nursing	3rd	Undergraduate Student	Campus Residence On Site	6–10 times	Keep forgetting	Yes	No	Yes	No	Yes	Yes	Yes	Yes	Yes	Yes	Yes	Yes	Yes	Sometimes	Sometimes	Sometimes	Sometimes	Sometimes	Sometimes	Sometimes	Sometimes	Sometimes	Sometimes	Sometimes	Sometimes	Sometimes	Sometimes	Sometimes	Sometimes	Sometimes	Sometimes	Sometimes	Sometimes	Sometimes	Sometimes	Sometimes	Sometimes	Sometimes	Sometimes
	2020-11-23 19:50:37	Yes	Female	18-20	Biomedical Science	1st	Undergraduate Student	Campus Residence Off Site	3–5 times	Keep forgetting	Yes	Yes	Yes	Yes	Yes	Yes	Yes	Yes	No	Yes	No	No	Yes	Always	Always	Sometimes	Always	Always	Always	Always	Sometimes	Sometimes	Sometimes	Sometimes	Sometimes	Not Applicable	Not Applicable	Always	Sometimes	Sometimes	Always	Always	Always	Always	Always	Always	Sometimes	Always	Never
	2020-11-23 20:15:43	Yes	Female	21-25	Sport and Movement Studies	1st	Undergraduate Student	With Family/ Partner/ Spouse	11 and over	I use alcohol based hand rub	Yes	Yes	Yes	Yes	Yes	Yes	Yes	Yes	No	Yes	No	Yes	Yes	Always	Sometimes	Sometimes	Always	Always	Always	Always	Sometimes	Never	Always	Always	Always	Always	Always	Sometimes	Sometimes	Sometimes	Sometimes	Always	Always	Never	Always	Always	Never	Always	Sometimes
	2020-11-24 02:24:45	Yes	Female	21-25	MIRS	3rd	Postgraduate Student	Campus Residence Off Site	11 and over	I use alcohol based hand rub	Yes	No	Yes	Yes	Yes	Yes	Yes	Yes	Yes	Yes	Yes	No	No	Sometimes	Sometimes	Never	Always	Sometimes	Never	Always	Sometimes	Always	Sometimes	Sometimes	Never	Always	Always	Sometimes	Sometimes	Always	Always	Always	Always	Always	Always	Always	Always	Always	Always
	2020-11-24 06:43:17	Yes	Female	>25	Environmental Health	4th	Undergraduate Student	Campus Residence Off Site	3–5 times	Keep forgetting	Yes	No	Yes	No	Yes	Yes	Yes	Yes	Yes	Yes	Yes	Yes	No	Always	Sometimes	Never	Always	Sometimes	Sometimes	Sometimes	Sometimes	Never	Sometimes	Sometimes	Sometimes	Sometimes	Sometimes	Sometimes	Sometimes	Sometimes	Always	Always	Always	Always	Always	Always	Sometimes	Sometimes	Always
	2020-11-24 07:00:12	Yes	Female	18-20	Biomedical Science	1st	Undergraduate Student	Campus Residence On Site	6–10 times	I use alcohol based hand rub	Same as Before COVID-19	No	Yes	Yes	Yes	Yes	Yes	Yes	No	Yes	Yes	Yes	Yes	Sometimes	Always	Never	Always	Always	Sometimes	Always	Always	Not Applicable	Always	Always	Always	Always	Always	Always	Always	Always	Sometimes	Always	Always	Always	Always	Always	Sometimes	Always	Never
	2020-11-24 09:14:23	Yes	Male	18-20	Environmental Health	1st	Undergraduate Student	Commune	3–5 times	Keep forgetting	Yes	No	Yes	Yes	Yes	Yes	Yes	Yes	Yes	Yes	Yes	Yes	Yes	Always	Always	Sometimes	Always	Always	Sometimes	Always	Sometimes	Never	Sometimes	Always	Always	Always	Always	Sometimes	Sometimes	Sometimes	Always	Always	Always	Always	Always	Always	Sometimes	Always	Always
	2020-11-24 15:38:01	Yes	Female	>25	Nursing	2nd	Postgraduate Student	With Family/ Partner/ Spouse	6–10 times	I use alcohol based hand rub	Yes	No	Yes	No	Yes	Yes	Yes	Yes	Yes	Yes	No	No	Yes	Always	Sometimes	Sometimes	Always	Always	Sometimes	Always	Always	Sometimes	Sometimes	Always	Sometimes	Always	Always	Always	Always	Always	Sometimes	Always	Always	Always	Always	Always	Never	Always	Always
	2020-11-24 16:19:56	Yes	Female	18-20	MIRS	3rd	Undergraduate Student	Campus Residence Off Site	11 and over	I use alcohol based hand rub	Yes	No	Yes	No	Yes	Yes	Yes	Yes	Yes	Yes	Yes	No	Yes	Always	Sometimes	Never	Always	Sometimes	Never	Sometimes	Always	Never	Always	Always	Sometimes	Always	Always	Always	Sometimes	Sometimes	Always	Always	Always	Sometimes	Always	Sometimes	Sometimes	Always	Always
	2020-11-24 16:20:05	Yes	Female	18-20	MIRS	3rd	Undergraduate Student	Campus Residence Off Site	11 and over	I use alcohol based hand rub	Yes	No	Yes	No	Yes	Yes	Yes	Yes	Yes	Yes	Yes	No	Yes	Always	Sometimes	Never	Always	Sometimes	Never	Sometimes	Always	Never	Always	Always	Sometimes	Always	Always	Always	Sometimes	Sometimes	Always	Always	Always	Sometimes	Always	Sometimes	Sometimes	Always	Always
	2020-11-24 17:10:38	Yes	Female	>25	Environmental Health	8th	Postgraduate Student	Campus Residence Off Site	11 and over	I use alcohol based hand rub	Yes	Yes	Yes	No	Yes	Yes	Yes	Yes	Yes	Yes	No	Yes	Yes	Always	Always	Never	Always	Always	Always	Always	Always	Always	Always	Always	Always	Never	Never	Always	Always	Sometimes	Sometimes	Always	Always	Always	Always	Always	Sometimes	Always	Always
	2020-11-25 08:38:04	Yes	Male	>25	Emergency Medical Care	1st	Undergraduate Student	Campus Residence On Site	3–5 times	Keep forgetting, I use alcohol based hand rub	Yes	Yes	Yes	No	Yes	Yes	Yes	Yes	Yes	Yes	No	Yes	Yes	Always	Always	Always	Always	Always	Always	Always	Always	Sometimes	Sometimes	Always	Sometimes	Always	Always	Always	Sometimes	Never	Sometimes	Always	Always	Always	Always	Always	Never	Sometimes	Sometimes
	2020-11-25 09:25:27	Yes	Female	21-25	Biomedical Science	3rd	Undergraduate Student	Campus Residence Off Site	3–5 times	Keep forgetting, I use alcohol based hand rub	Yes	Yes	Yes	No	No	Yes	Yes	Yes	Yes	Yes	No	Yes	Yes	Always	Sometimes	Never	Always	Sometimes	Not Applicable	Sometimes	Sometimes	Not Applicable	Not Applicable	Not Applicable	Sometimes	Not Applicable	Not Applicable	Sometimes	Sometimes	Never	Never	Sometimes	Sometimes	Never	Always	Sometimes	Sometimes	Always	Sometimes
	2020-11-26 06:14:06	Yes	Female	>25	MIRS	6th	Postgraduate Student	With Family/ Partner/ Spouse	6–10 times	I use alcohol based hand rub	Yes	No	Yes	No	Yes	Yes	Yes	Yes	No	Yes	No	No	No	Always	Sometimes	Sometimes	Always	Sometimes	Never	Sometimes	Never	Sometimes	Never	Always	Sometimes	Always	Always	Always	Sometimes	Sometimes	Never	Always	Always	Never	Sometimes	Never	Never	Sometimes	Sometimes
	2020-11-26 11:05:00	Yes	Female	21-25	Sport and Movement Studies	3rd	Undergraduate Student	Campus Residence Off Site	1–2 times	No need, Keep forgetting	Yes	No	Yes	Yes	Yes	Yes	Yes	Yes	No	Yes	Yes	No	Yes	Sometimes	Sometimes	Sometimes	Sometimes	Sometimes	Sometimes	Sometimes	Sometimes	Sometimes	Sometimes	Sometimes	Sometimes	Sometimes	Sometimes	Sometimes	Sometimes	Sometimes	Sometimes	Sometimes	Sometimes	Sometimes	Sometimes	Sometimes	Sometimes	Sometimes	Sometimes
	2020-11-26 20:52:19	Yes	Female	21-25	Chiropractic	4th	Postgraduate Student	With Family/ Partner/ Spouse	3–5 times	I use alcohol based hand rub	Yes	No	No	Yes	Yes	Yes	Yes	Yes	No	Yes	Yes	No	Yes	Sometimes	Sometimes	Never	Always	Sometimes	Sometimes	Always	Always	Sometimes	Sometimes	Sometimes	Sometimes	Always	Always	Never	Sometimes	Always	Sometimes	Always	Always	Sometimes	Always	Always	Never	Always	Sometimes
	2020-11-27 18:22:34	Yes	Female	>25	Environmental Health	2nd	Postgraduate Student	Alone	11 and over	I use alcohol based hand rub	Yes	Yes	Yes	No	Yes	Yes	Yes	Yes	Yes	Yes	Yes	Yes	No	Always	Always	Sometimes	Always	Always	Always	Always	Sometimes	Never	Always	Always	Always	Always	Always	Always	Always	Always	Always	Always	Always	Always	Always	Always	Never	Always	Always
	2020-11-28 06:45:26	Yes	Female	18-20	Sport and Movement Studies	1st	Undergraduate Student	Campus Residence Off Site	6–10 times	Keep forgetting	Same as Before COVID-19	No	Yes	No	Yes	Yes	Yes	Yes	No	Yes	Yes	No	No	Always	Always	Never	Always	Never	Sometimes	Never	Never	Always	Never	Sometimes	Sometimes	Not Applicable	Not Applicable	Sometimes	Never	Sometimes	Always	Sometimes	Always	Never	Sometimes	Always	Sometimes	Sometimes	Always
[truncated: 2 more columns]
